# Supplementary material for: Mammalian TatD DNase domain containing 1 (TATDN1) is a proteostasis‐responsive gene with roles in ventricular structure and neuromuscular function
Source: FEBS J. 2025 Mar 23;292(19):5105–29. doi: 10.1111/febs.70077 (PMC12505432; doi:10.1111/febs.70077)
Supplement: Supplementary file 2 — Data S1. Gene Set Enrichment Analysis (GSEA) data. [file FEBS-292-5105-s001.xlsx]

## Sheet: TAC_Heart_KOvsWT
Gene Symbol	Heart_KO Avg (log2)	Heart_WT Avg (log2)	Fold Change	P-val	FDR P-val	Description	ID	Group
Gm21860	7.67	5.2	5.54	0.0002	0.0711	predicted gene, 21860 [Source:MGI Symbol;Acc:MGI:5434024]	TC0Y00000551.mm.2	Coding
Gm21748	7.67	5.2	5.54	0.0002	0.0711	predicted gene, 21748 [Source:MGI Symbol;Acc:MGI:5433912]	TC0Y00000552.mm.2	Coding
Scd4	8.75	6.37	5.2	7.54e-07	0.0022	stearoyl-coenzyme A desaturase 4	TC1900000647.mm.2	Multiple_Complex
Drd2	5.19	3.34	3.62	0.0356	0.4968	dopamine receptor D2	TC0900000593.mm.2	Coding
Hpca	6.4	4.73	3.19	0.0048	0.2758	hippocalcin	TC0400003584.mm.2	Coding
Mxd1	7.43	5.82	3.05	2.4e-07	0.0011	MAX dimerization protein 1	TC0600002641.mm.2	Multiple_Complex
Dbp	16.05	14.45	3.04	6.41e-05	0.0396	D site albumin promoter binding protein	TC0700000861.mm.2	Multiple_Complex
Fam81a	6.27	4.68	3	1.82e-05	0.0194	family with sequence similarity 81, member A	TC0900002588.mm.2	Multiple_Complex
Ncam1	8.46	6.9	2.95	0.0121	0.3589	neural cell adhesion molecule 1	TC0900002254.mm.2	Multiple_Complex
Rfx5	7.03	5.49	2.9	1.19e-07	0.0007	regulatory factor X, 5 (influences HLA class II expression)	TC0300000881.mm.2	Multiple_Complex
Aplnr	8.76	7.24	2.88	0.0003	0.085	apelin receptor	TC0200001234.mm.2	Coding
Afmid	7.38	5.88	2.83	3.06e-09	3.4e-05	arylformamidase	TC1100004284.mm.2	Multiple_Complex
Sh3gl2	5.49	3.99	2.83	0.0036	0.2459	SH3-domain GRB2-like 2	TC0400000855.mm.2	Coding
Gypc	9.02	7.55	2.77	8.67e-05	0.0467	glycophorin C	TC1800001130.mm.2	Multiple_Complex
Socs2	11.77	10.31	2.76	0.0015	0.1741	suppressor of cytokine signaling 2	TC1000002725.mm.2	Multiple_Complex
Nrn1	10.2	8.74	2.74	0.0032	0.2352	neuritin 1	TC1300001812.mm.2	Coding
Casq1	7.2	5.75	2.73	0.0002	0.0768	calsequestrin 1	TC0100003564.mm.2	Multiple_Complex
Pirt	6.67	5.25	2.68	1.84e-05	0.0194	phosphoinositide-interacting regulator of transient receptor potential channels	TC1100000845.mm.2	Multiple_Complex
Wfdc1	8.86	7.44	2.68	9.83e-07	0.0022	WAP four-disulfide core domain 1	TC0800001425.mm.2	Coding
Cobll1	9.06	7.65	2.67	0.0028	0.2311	Cobl-like 1	TC0200003656.mm.2	Multiple_Complex
Ky	6.95	5.55	2.65	0.0011	0.1522	kyphoscoliosis peptidase	TC0900001288.mm.2	Coding
Fuca2	10.66	9.29	2.59	0.003	0.2352	fucosidase, alpha-L- 2, plasma	TC1000000095.mm.2	Multiple_Complex
Ppat	8.39	7.07	2.5	0.0008	0.1361	phosphoribosyl pyrophosphate amidotransferase	TC0500002642.mm.2	Multiple_Complex
Olfm1	6.01	4.71	2.46	0.0003	0.0845	olfactomedin 1	TC0200000480.mm.2	Multiple_Complex
Hcn1	5.06	3.77	2.45	0.0049	0.2795	hyperpolarization-activated, cyclic nucleotide-gated K+ 1	TC1300001330.mm.2	Multiple_Complex
Slc22a3	7.47	6.19	2.44	0.0006	0.1106	solute carrier family 22 (organic cation transporter), member 3	TC1700001449.mm.2	Coding
Gcc1	5.59	4.34	2.38	0.0003	0.085	golgi coiled coil 1	TC0600001966.mm.2	Coding
9130023H24Rik	5.8	4.56	2.37	0.0004	0.0959	RIKEN cDNA 9130023H24 gene	TC0700004360.mm.2	Coding
Irx4	10.77	9.53	2.36	2.15e-06	0.0043	Iroquois related homeobox 4 (Drosophila)	TC1300000878.mm.2	Coding
Helt	4.33	3.1	2.35	6.06e-07	0.0022	helt bHLH transcription factor	TC0800002158.mm.2	Coding
Mpzl1	7.72	6.5	2.34	0.0055	0.2895	myelin protein zero-like 1	TC0100003449.mm.2	Multiple_Complex
Por	10.79	9.58	2.32	0.0061	0.3002	P450 (cytochrome) oxidoreductase	TC0500001584.mm.2	Multiple_Complex
Ccdc80	6.8	5.61	2.28	0.0006	0.1106	coiled-coil domain containing 80	TC1600000667.mm.2	Multiple_Complex
Tbc1d13	5.85	4.66	2.27	0.0045	0.2709	TBC1 domain family, member 13	TC0200000525.mm.2	Multiple_Complex
Slbp	7.56	6.39	2.25	4.96e-05	0.0367	stem-loop binding protein	TC0500002220.mm.2	Multiple_Complex
Rassf9	8.01	6.84	2.25	0.0079	0.326	Ras association (RalGDS/AF-6) domain family (N-terminal) member 9	TC1000001239.mm.2	Coding
Bet1	6.36	5.2	2.23	0.0003	0.0876	blocked early in transport 1 homolog (S. cerevisiae)	TC0600001797.mm.2	Multiple_Complex
Car7	7.27	6.11	2.23	0.001	0.1518	carbonic anhydrase 7	TC0800001185.mm.2	Multiple_Complex
Trappc6a	6.08	4.94	2.21	0.0032	0.2352	trafficking protein particle complex 6A	TC0700000303.mm.2	Multiple_Complex
Epn3	9.56	8.42	2.2	0.0002	0.0661	epsin 3	TC1100003564.mm.2	Multiple_Complex
Hbegf	6.28	5.15	2.2	0.0024	0.2147	heparin-binding EGF-like growth factor	TC1800001193.mm.2	Coding
Ttyh3	8.33	7.19	2.19	0.0035	0.2424	tweety homolog 3 (Drosophila)	TC0500003513.mm.2	Multiple_Complex
Cndp2	6.53	5.4	2.19	0.0189	0.4189	CNDP dipeptidase 2 (metallopeptidase M20 family)	TC1800001712.mm.2	Coding
Tlr2	5.32	4.19	2.19	0.0002	0.0657	toll-like receptor 2	TC0300002236.mm.2	Coding
Gm10563	6.67	5.55	2.18	0.0099	0.3392	predicted gene 10563 [Source:MGI Symbol;Acc:MGI:3642630]	TC0400004145.mm.2	Coding
Fbxo10	6.6	5.47	2.18	0.0039	0.2542	F-box protein 10	TC0400002570.mm.2	Multiple_Complex
St8sia4	7.68	6.56	2.17	1.1e-05	0.013	ST8 alpha-N-acetyl-neuraminide alpha-2,8-sialyltransferase 4	TC0100002844.mm.2	Coding
Pvrl2	10.26	9.14	2.17	0.0002	0.0661	poliovirus receptor-related 2	TC0700002499.mm.2	Coding
Slc22a17	5.71	4.59	2.17	0.0003	0.085	solute carrier family 22 (organic cation transporter), member 17	TC1400002071.mm.2	Coding
BC017158; Mir3103	6.74	5.63	2.17	0.0022	0.207	cDNA sequence BC017158; microRNA 3103	TC0700004361.mm.2	Multiple_Complex
Igfals	6.98	5.86	2.17	6.25e-05	0.0396	insulin-like growth factor binding protein, acid labile subunit	TC1700000355.mm.2	Coding
Apln	4.85	3.74	2.16	5.51e-05	0.0382	apelin	TC0X00002156.mm.2	Multiple_Complex
Bhlhe41	11.76	10.65	2.16	8.27e-05	0.0466	basic helix-loop-helix family, member e41	TC0600003428.mm.2	Multiple_Complex
Mical3	9.76	8.65	2.16	0.0163	0.3999	microtubule associated monooxygenase, calponin and LIM domain containing 3	TC0600003050.mm.2	Multiple_Complex
Polk	5.66	4.56	2.14	0.009	0.3289	polymerase (DNA directed), kappa	TC1300002471.mm.2	Coding
Gadd45a	7.87	6.77	2.14	0.0025	0.2168	growth arrest and DNA-damage-inducible 45 alpha	TC0600002422.mm.2	Multiple_Complex
Kcnk3	12.15	11.05	2.14	0.001	0.1495	potassium channel, subfamily K, member 3	TC0500000295.mm.2	Coding
Col6a1	7.56	6.47	2.13	0.0163	0.399	collagen, type VI, alpha 1	TC1000002406.mm.2	Multiple_Complex
Sntb1	6.37	5.28	2.12	0.0007	0.1253	syntrophin, basic 1	TC1500001544.mm.2	Multiple_Complex
Vsnl1	5.75	4.66	2.12	0.0333	0.4884	visinin-like 1	TC1200001421.mm.2	Coding
Mest	7.68	6.59	2.12	0.003	0.2352	mesoderm specific transcript	TC0600000277.mm.2	Multiple_Complex
Tmem185b	7.17	6.09	2.11	0.0001	0.0625	transmembrane protein 185B	TC0100001076.mm.2	Multiple_Complex
Zfp563	6.47	5.4	2.1	0.0013	0.1616	zinc finger protein 563	TC1700000573.mm.2	Multiple_Complex
Nrp1; Mir1903	9.78	8.71	2.1	0.0008	0.135	neuropilin 1; microRNA 1903	TC0800001594.mm.2	Multiple_Complex
Celsr1	4.84	3.77	2.09	1.11e-05	0.013	cadherin, EGF LAG seven-pass G-type receptor 1 (flamingo homolog, Drosophila)	TC1500002010.mm.2	Coding
Sox4	7.38	6.32	2.09	0.0026	0.2243	SRY (sex determining region Y)-box 4	TC1300001722.mm.2	Multiple_Complex
Zfp712	5.28	4.22	2.08	0.0042	0.2664	zinc finger protein 712	TC1300002239.mm.2	Coding
Tnfsf10	8.93	7.87	2.08	0.0062	0.3002	tumor necrosis factor (ligand) superfamily, member 10	TC0300000161.mm.2	Multiple_Complex
Agtr1a	11.47	10.41	2.08	7.76e-07	0.0022	angiotensin II receptor, type 1a	TC1300000332.mm.2	Multiple_Complex
Ifit3b	7.88	6.82	2.07	0.0019	0.1909	interferon-induced protein with tetratricopeptide repeats 3B	TC1900000502.mm.2	Coding
Tmprss13	4.6	3.56	2.06	6.78e-06	0.0094	transmembrane protease, serine 13	TC0900000539.mm.2	Coding
Gbp2	8.31	7.27	2.06	0.0308	0.4808	guanylate binding protein 2	TC0300001447.mm.2	Coding
Cilp	4.4	3.36	2.05	0.0037	0.248	cartilage intermediate layer protein, nucleotide pyrophosphohydrolase	TC0900000834.mm.2	Coding
Cish	11.1	10.07	2.04	0.0014	0.1734	cytokine inducible SH2-containing protein	TC0900001365.mm.2	Multiple_Complex
Kcnj5	11.53	10.5	2.04	0.0018	0.188	potassium inwardly-rectifying channel, subfamily J, member 5	TC0900001986.mm.2	Multiple_Complex
Lgr6	8.87	7.85	2.03	0.0002	0.0711	leucine-rich repeat-containing G protein-coupled receptor 6	TC0100003119.mm.2	Multiple_Complex
Dmap1	6.2	5.18	2.03	0.0007	0.123	DNA methyltransferase 1-associated protein 1	TC0400003373.mm.2	Multiple_Complex
Zkscan2	4.73	3.72	2.02	0.0424	0.5268	zinc finger with KRAB and SCAN domains 2	TC0700004241.mm.2	Coding
Sucla2	7.76	6.75	2.01	0.0002	0.0729	succinate-Coenzyme A ligase, ADP-forming, beta subunit	TC1400001036.mm.2	Multiple_Complex
C1qtnf7	6.32	5.31	2.01	0.002	0.2009	C1q and tumor necrosis factor related protein 7	TC0500000462.mm.2	Coding
Klhl40	8.24	7.24	2	0.0296	0.4777	kelch-like 40	TC0900001626.mm.2	Coding
Rtn1	6.18	5.18	2	0.0022	0.207	reticulon 1	TC1200001902.mm.2	Multiple_Complex
Ica1	7.22	6.23	1.99	0.011	0.3509	islet cell autoantigen 1	TC0600001852.mm.2	Multiple_Complex
Col15a1	6.18	5.19	1.99	0.0413	0.5196	collagen, type XV, alpha 1	TC0400000518.mm.2	Multiple_Complex
Meox2	8.64	7.65	1.99	0.0005	0.1047	mesenchyme homeobox 2	TC1200000331.mm.2	Coding
Rrp9	7.73	6.74	1.99	0.0092	0.3289	RRP9, small subunit (SSU) processome component, homolog (yeast)	TC0900001350.mm.2	Multiple_Complex
Nos2	5.12	4.13	1.98	0.0074	0.3191	nitric oxide synthase 2, inducible	TC1100001171.mm.2	Coding
Fkbp10	8.96	7.98	1.97	0.0012	0.1581	FK506 binding protein 10	TC1100001624.mm.2	Multiple_Complex
Gfra1	7.42	6.45	1.97	0.0014	0.1688	glial cell line derived neurotrophic factor family receptor alpha 1	TC1900001722.mm.2	Multiple_Complex
Sfrp1	8.72	7.75	1.97	0.016	0.3981	secreted frizzled-related protein 1	TC0800000297.mm.2	Coding
Cdc42ep4	5.07	4.1	1.97	0.0114	0.355	CDC42 effector protein (Rho GTPase binding) 4	TC1100004039.mm.2	Coding
Slc16a6	7.03	6.06	1.96	0.0135	0.3741	solute carrier family 16 (monocarboxylic acid transporters), member 6	TC1100003990.mm.2	Multiple_Complex
Ift27	6.07	5.09	1.96	0.0105	0.3475	intraflagellar transport 27	TC1500001826.mm.2	Coding
Syp	7.24	6.27	1.96	0.0008	0.135	synaptophysin	TC0X00000060.mm.2	Multiple_Complex
Fam171a1	7.86	6.9	1.95	0.0062	0.3002	family with sequence similarity 171, member A1	TC0200000002.mm.2	Coding
Pdp2	7.85	6.89	1.95	0.0056	0.2906	pyruvate dehyrogenase phosphatase catalytic subunit 2	TC0800001186.mm.2	Multiple_Complex
Fbxl16	5.25	4.28	1.95	0.0002	0.0671	F-box and leucine-rich repeat protein 16	TC1700000389.mm.2	Coding
Tmem67	4.85	3.89	1.95	0.0089	0.3287	transmembrane protein 67	TC0400002220.mm.2	Multiple_Complex
Zfp781	7.29	6.33	1.94	0.0333	0.4884	zinc finger protein 781	TC1000002556.mm.2	Coding
Tspan5	7.22	6.26	1.94	0.0034	0.24	tetraspanin 5	TC0300001423.mm.2	Multiple_Complex
Tcirg1	5.25	4.29	1.94	0.0005	0.1071	T cell, immune regulator 1, ATPase, H+ transporting, lysosomal V0 protein A3	TC1900000888.mm.2	Multiple_Complex
H3f3b	11.7	10.74	1.93	0.0001	0.0625	H3 histone, family 3B	TC1100004100.mm.2	Multiple_Complex
Map2k6	6.94	5.99	1.93	0.0012	0.1606	mitogen-activated protein kinase kinase 6	TC1100001841.mm.2	Multiple_Complex
Carns1	7.28	6.34	1.93	0.0336	0.491	carnosine synthase 1	TC1900000906.mm.2	Coding
Cdh10	4.45	3.51	1.93	0.0339	0.4918	cadherin 10	TC1500000125.mm.2	Multiple_Complex
Cyp4f16	6.67	5.73	1.93	0.0039	0.2529	cytochrome P450, family 4, subfamily f, polypeptide 16	TC1700000564.mm.2	Multiple_Complex
Ccdc69	7.15	6.2	1.93	0.0031	0.2352	coiled-coil domain containing 69	TC1100002773.mm.2	Coding
Zfp867	7.58	6.64	1.92	0.0031	0.2352	zinc finger protein 867	TC1100002852.mm.2	Coding
Jam3	8.35	7.41	1.92	0.0016	0.1796	junction adhesion molecule 3	TC0900001946.mm.2	Coding
Gm11146	5.13	4.19	1.92	0.0091	0.3289	predicted gene 11146 [Source:MGI Symbol;Acc:MGI:3779400]	TC1600001934.mm.2	Coding
Kcnj8	9.06	8.12	1.92	6.2e-05	0.0396	potassium inwardly-rectifying channel, subfamily J, member 8	TC0600003378.mm.2	Coding
Kcnip4	5.13	4.2	1.91	0.0419	0.5233	Kv channel interacting protein 4	TC0500002355.mm.2	Multiple_Complex
Col3a1	9.03	8.1	1.91	0.0004	0.1011	collagen, type III, alpha 1	TC0100000343.mm.2	Multiple_Complex
Iigp1	9.33	8.4	1.91	0.0417	0.522	interferon inducible GTPase 1	TC1800000610.mm.2	Multiple_Complex
Ciart	6.17	5.24	1.91	0.0054	0.2878	circadian associated repressor of transcription	TC0300002489.mm.2	Coding
3110057O12Rik; Gm2011	10.65	9.72	1.9	4.33e-05	0.0356	RIKEN cDNA 3110057O12 gene; predicted gene 2011	TC0300000309.mm.2	Multiple_Complex
Ctsk	4.99	4.06	1.9	0.0012	0.1581	cathepsin K	TC0300000902.mm.2	Coding
Adam22	6.82	5.9	1.89	0.0032	0.2352	a disintegrin and metallopeptidase domain 22	TC0500001927.mm.2	Multiple_Complex
Usp11	6.68	5.76	1.89	0.0297	0.478	ubiquitin specific peptidase 11	TC0X00000214.mm.2	Multiple_Complex
Prkcb	5.86	4.95	1.88	0.018	0.4139	protein kinase C, beta	TC0700001756.mm.2	Multiple_Complex
Mamstr	5.51	4.6	1.88	0.0232	0.4465	MEF2 activating motif and SAP domain containing transcriptional regulator	TC0700000857.mm.2	Multiple_Complex
Lsm10	10.23	9.32	1.88	0.0002	0.0759	U7 snRNP-specific Sm-like protein LSM10	TC0400001452.mm.2	Coding
Msh2	8.42	7.51	1.88	0.0026	0.2244	mutS homolog 2 (E. coli)	TC1700001313.mm.2	Multiple_Complex
Prkag2	10.11	9.2	1.88	0.0084	0.3282	protein kinase, AMP-activated, gamma 2 non-catalytic subunit	TC0500002095.mm.2	Multiple_Complex
Six5	5.78	4.87	1.88	0.0022	0.2036	sine oculis-related homeobox 5	TC0700000287.mm.2	Coding
Mlf1	10.59	9.68	1.88	0.0001	0.0531	myeloid leukemia factor 1	TC0300000548.mm.2	Multiple_Complex
Fuz	5.39	4.48	1.88	0.002	0.2009	fuzzy homolog (Drosophila)	TC0700000821.mm.2	Multiple_Complex
Ngf	7.81	6.9	1.87	0.0068	0.3074	nerve growth factor	TC0300001031.mm.2	Coding
Tap2	7.81	6.91	1.87	0.0398	0.5128	transporter 2, ATP-binding cassette, sub-family B (MDR/TAP)	TC1700000623.mm.2	Multiple_Complex
Mageh1	6.35	5.44	1.87	0.0009	0.1391	melanoma antigen, family H, 1	TC0X00003204.mm.2	Coding
Irx5	5.87	4.97	1.87	0.0256	0.4553	Iroquois related homeobox 5 (Drosophila)	TC0800001074.mm.2	Coding
Vmn2r112	3.61	2.71	1.87	0.0036	0.2459	vomeronasal 2, receptor 112	TC1700000297.mm.2	Coding
3010026O09Rik	5.21	4.31	1.87	0.0162	0.3987	RIKEN cDNA 3010026O09 gene	TC1100000537.mm.2	Multiple_Complex
Prdm11	4.11	3.21	1.87	0.0087	0.3282	PR domain containing 11	TC0200004148.mm.2	Multiple_Complex
Cdk2	8.22	7.32	1.86	0.0119	0.3583	cyclin-dependent kinase 2	TC1000003160.mm.2	Multiple_Complex
Ppp1r14c	9.23	8.33	1.86	0.0001	0.0625	protein phosphatase 1, regulatory (inhibitor) subunit 14c	TC1000000002.mm.2	Coding
Pusl1	5.5	4.61	1.86	0.0021	0.2036	pseudouridylate synthase-like 1	TC0400004160.mm.2	Multiple_Complex
Crhr2	10.64	9.75	1.86	0.0013	0.1627	corticotropin releasing hormone receptor 2	TC0600002325.mm.2	Multiple_Complex
Ror1	7.27	6.37	1.86	0.0111	0.3509	receptor tyrosine kinase-like orphan receptor 1	TC0400001013.mm.2	Multiple_Complex
Sirt6	5.81	4.91	1.85	0.0015	0.1767	sirtuin 6	TC1000002551.mm.2	Multiple_Complex
1500004A13Rik	6.63	5.75	1.85	0.0003	0.0893	RIKEN cDNA 1500004A13 gene	TC0300002325.mm.2	NonCoding
Lrrc4b	8.91	8.02	1.85	0.005	0.2801	leucine rich repeat containing 4B	TC0700000804.mm.2	Coding
Crem	8.42	7.54	1.85	0.0075	0.3204	cAMP responsive element modulator	TC1800000924.mm.2	Multiple_Complex
Gm7120	10.38	9.5	1.85	0.0003	0.085	predicted gene 7120	TC1300001349.mm.2	Coding
Efna1	9.44	8.56	1.84	0.0006	0.1105	ephrin A1	TC0300002344.mm.2	Coding
Arl16	6.31	5.43	1.84	0.0008	0.1347	ADP-ribosylation factor-like 16	TC1100004208.mm.2	Multiple_Complex
Coq10b	9.75	8.88	1.84	0.0094	0.3289	coenzyme Q10 homolog B (S. cerevisiae)	TC0100000393.mm.2	Multiple_Complex
Ccne1	4.62	3.74	1.84	0.0058	0.2929	cyclin E1	TC0700002876.mm.2	Multiple_Complex
Fbxo44	9.88	9.01	1.83	0.0005	0.1071	F-box protein 44	TC0400004016.mm.2	Multiple_Complex
Pja1	7.52	6.64	1.83	0.001	0.1518	praja ring finger 1, E3 ubiquitin protein ligase	TC0X00002701.mm.2	Coding
Plekhb1	4.78	3.9	1.83	0.0175	0.4108	pleckstrin homology domain containing, family B (evectins) member 1	TC0700003823.mm.2	Multiple_Complex
Rps19bp1	6.67	5.8	1.83	0.0216	0.435	ribosomal protein S19 binding protein 1	TC1500001905.mm.2	Coding
Gchfr	4.11	3.24	1.83	0.0013	0.1669	GTP cyclohydrolase I feedback regulator	TC0200001761.mm.2	Coding
Arhgef9	8.19	7.32	1.82	0.0015	0.1741	CDC42 guanine nucleotide exchange factor (GEF) 9	TC0X00002660.mm.2	Multiple_Complex
Rhbdf1	6.67	5.8	1.82	0.0004	0.0939	rhomboid family 1 (Drosophila)	TC1100002471.mm.2	Multiple_Complex
Prdm1	3.92	3.06	1.82	0.0011	0.1518	PR domain containing 1, with ZNF domain	TC1000002099.mm.2	Multiple_Complex
Rtp4	6.77	5.91	1.82	0.0077	0.324	receptor transporter protein 4	TC1600000346.mm.2	Coding
Fam198b	10.76	9.9	1.81	0.0273	0.4686	family with sequence similarity 198, member B	TC0300000627.mm.2	Multiple_Complex
Zbtb22	6.98	6.13	1.81	0.0021	0.2028	zinc finger and BTB domain containing 22	TC1700002777.mm.2	Coding
Abcd1	8.51	7.65	1.81	0.0021	0.2036	ATP-binding cassette, sub-family D (ALD), member 1	TC0X00000691.mm.2	Coding
Rabep2	7.1	6.25	1.81	0.0161	0.3984	rabaptin, RAB GTPase binding effector protein 2	TC0700001802.mm.2	Multiple_Complex
Gstt3	4.33	3.48	1.8	0.001	0.1474	glutathione S-transferase, theta 3	TC1000003226.mm.2	Multiple_Complex
Gm10999	5.14	4.29	1.8	0.0152	0.3915	predicted gene 10999 [Source:MGI Symbol;Acc:MGI:3779215]	TC0800003213.mm.2	Coding
Cxcl12	10.82	9.97	1.8	0.0054	0.2878	chemokine (C-X-C motif) ligand 12	TC0600001313.mm.2	Multiple_Complex
Dnaaf5	8.35	7.51	1.79	0.0042	0.265	dynein, axonemal, assembly factor 5	TC0500001667.mm.2	Multiple_Complex
Vstm4	7.31	6.47	1.79	0.0004	0.094	V-set and transmembrane domain containing 4	TC1400000352.mm.2	Coding
Plau	4.54	3.7	1.79	0.0004	0.1011	plasminogen activator, urokinase	TC1400000176.mm.2	Coding
Bcl6b	6.98	6.14	1.79	0.0026	0.2243	B cell CLL/lymphoma 6, member B	TC1100003087.mm.2	Multiple_Complex
Cav2	7.6	6.76	1.79	0.0095	0.3325	caveolin 2	TC0600000127.mm.2	Coding
Syt1	5.53	4.7	1.78	0.0116	0.3561	synaptotagmin I	TC1000002828.mm.2	Multiple_Complex
Wisp2	5.49	4.66	1.78	0.006	0.2973	WNT1 inducible signaling pathway protein 2	TC0200002496.mm.2	Multiple_Complex
Hspa14	8.58	7.75	1.78	9.72e-05	0.0502	heat shock protein 14	TC0200002851.mm.2	Multiple_Complex
Ajuba	6.39	5.56	1.78	0.002	0.1983	ajuba LIM protein	TC1400002059.mm.2	Coding
Lclat1	14.2	13.37	1.78	0.0027	0.229	lysocardiolipin acyltransferase 1	TC1700001150.mm.2	Multiple_Complex
Fzd2	6.45	5.62	1.78	0.0205	0.4281	frizzled homolog 2 (Drosophila)	TC1100001694.mm.2	Coding
Fus	12.87	12.04	1.78	0.0107	0.3493	fused in sarcoma	TC0700001871.mm.2	Multiple_Complex
Lyn	8.9	8.07	1.78	0.0003	0.089	Yamaguchi sarcoma viral (v-yes-1) oncogene homolog	TC0400000015.mm.2	Multiple_Complex
Txnrd3	7.04	6.21	1.78	0.0054	0.2878	thioredoxin reductase 3	TC0600001051.mm.2	Coding
Srgn	13.89	13.06	1.78	0.0054	0.2878	serglycin	TC1000002260.mm.2	Multiple_Complex
Kalrn	4.67	3.84	1.77	0.0306	0.4804	kalirin, RhoGEF kinase	TC1600001528.mm.2	Multiple_Complex
Slc15a3	4.9	4.07	1.77	0.036	0.4989	solute carrier family 15, member 3	TC1900000211.mm.2	Multiple_Complex
Cirbp	9.99	9.16	1.77	0.0028	0.2311	cold inducible RNA binding protein	TC1000000843.mm.2	Multiple_Complex
Themis2	4.97	4.15	1.77	0.0093	0.3289	thymocyte selection associated family member 2	TC0400003681.mm.2	Coding
Mmp14	5.89	5.07	1.77	0.029	0.4763	matrix metallopeptidase 14 (membrane-inserted)	TC1400000745.mm.2	Coding
Adrbk2	6.67	5.85	1.77	0.0101	0.3416	adrenergic receptor kinase, beta 2	TC0500003024.mm.2	Multiple_Complex
Gja3	8.34	7.51	1.77	0.0092	0.3289	gap junction protein, alpha 3	TC1400002137.mm.2	Multiple_Complex
Zbtb42	4.6	3.78	1.77	0.0041	0.265	zinc finger and BTB domain containing 42	TC1200001265.mm.2	Multiple_Complex
Mvd	6.11	5.29	1.77	0.0005	0.1071	mevalonate (diphospho) decarboxylase	TC0800003069.mm.2	Multiple_Complex
Plekhg5	7.43	6.62	1.76	0.0323	0.485	pleckstrin homology domain containing, family G (with RhoGef domain) member 5	TC0400002011.mm.2	Multiple_Complex
Map6	5.39	4.58	1.76	3.59e-05	0.0306	microtubule-associated protein 6	TC0700001382.mm.2	Multiple_Complex
Gm10509	7.92	7.11	1.76	0.0034	0.2386	zinc finger protein 51 pseudogene	TC1700000277.mm.2	Multiple_Complex
Slfn3	6.51	5.69	1.76	0.0045	0.271	schlafen 3	TC1100001242.mm.2	Multiple_Complex
Clec4a2	4.45	3.64	1.76	0.0015	0.1734	C-type lectin domain family 4, member a2	TC0600001401.mm.2	Coding
Srxn1	8.46	7.65	1.76	0.0051	0.2822	sulfiredoxin 1 homolog (S. cerevisiae)	TC0200002275.mm.2	Multiple_Complex
Mapk7	7.41	6.6	1.75	0.0005	0.1047	mitogen-activated protein kinase 7	TC1100002914.mm.2	Multiple_Complex
Gm7020	6.95	6.15	1.75	0.0297	0.478	PREDICTED: predicted gene 7020 (Gm7020), mRNA.	TC1100001729.mm.2	Coding
Dok4	7.61	6.8	1.75	0.0305	0.4804	docking protein 4	TC0800002735.mm.2	Coding
Zfp764	6.21	5.4	1.74	0.0051	0.2822	zinc finger protein 764	TC0700004326.mm.2	Multiple_Complex
2610042L04Rik	5.02	4.22	1.74	0.0118	0.3572	RIKEN cDNA 2610042L04 gene	TC1400002790.mm.2	Coding
Dohh	7.66	6.86	1.74	0.0006	0.1141	deoxyhypusine hydroxylase/monooxygenase	TC1000000896.mm.2	Multiple_Complex
Azin1	12.96	12.16	1.73	0.0011	0.1521	antizyme inhibitor 1	TC1500001412.mm.2	Multiple_Complex
Lcorl	6.91	6.12	1.73	0.0045	0.271	ligand dependent nuclear receptor corepressor-like	TC0500002346.mm.2	Multiple_Complex
Nol4l	4.77	3.98	1.73	0.0058	0.2929	nucleolar protein 4-like	TC0200004930.mm.2	Multiple_Complex
Dock3	3.61	2.82	1.73	0.0116	0.3561	dedicator of cyto-kinesis 3	TC0900003023.mm.2	Multiple_Complex
Fbln2	7.96	7.17	1.73	0.0167	0.4028	fibulin 2	TC0600001083.mm.2	Multiple_Complex
Pyhin1	4.25	3.46	1.73	0.0018	0.1896	pyrin and HIN domain family, member 1	TC0100001632.mm.2	Coding
Ccdc77	5.02	4.23	1.73	0.0003	0.0868	coiled-coil domain containing 77	TC0600003039.mm.2	Multiple_Complex
Pold2	11.65	10.86	1.73	0.0125	0.3629	polymerase (DNA directed), delta 2, regulatory subunit	TC1100002155.mm.2	Multiple_Complex
Cbr4	6.09	5.3	1.73	0.0015	0.175	carbonyl reductase 4	TC0800000655.mm.2	Multiple_Complex
Icosl	8.44	7.66	1.73	0.0371	0.5027	icos ligand	TC1000000778.mm.2	Coding
Per3	7.43	6.65	1.72	0.0192	0.4216	period circadian clock 3	TC0400004074.mm.2	Multiple_Complex
Plcg2	6.16	5.37	1.72	0.0002	0.0747	phospholipase C, gamma 2	TC0800001407.mm.2	Coding
Natd1	7.5	6.72	1.72	0.0042	0.265	N-acetyltransferase domain containing 1	TC1100002901.mm.2	Multiple_Complex
Fahd1	9.51	8.73	1.72	0.0033	0.2361	fumarylacetoacetate hydrolase domain containing 1	TC1700001644.mm.2	Coding
Grasp	10.21	9.42	1.72	0.0037	0.248	GRP1 (general receptor for phosphoinositides 1)-associated scaffold protein	TC1500001065.mm.2	Coding
Tctn1	6.06	5.28	1.72	0.0034	0.2401	tectonic family member 1	TC0500003205.mm.2	Multiple_Complex
Bcl11b	4.51	3.73	1.72	0.0031	0.2352	B cell leukemia/lymphoma 11B	TC1200002339.mm.2	Multiple_Complex
Olfml1	4.21	3.43	1.72	0.0381	0.5062	olfactomedin-like 1	TC0700001580.mm.2	Coding
Ap5m1	7.34	6.56	1.72	0.0121	0.3589	adaptor-related protein complex 5, mu 1 subunit	TC1400000541.mm.2	Coding
H2afy2	7.26	6.48	1.72	0.0026	0.2243	H2A histone family, member Y2	TC1000002248.mm.2	Coding
Kcnip2	14.47	13.69	1.72	0.014	0.3806	Kv channel-interacting protein 2	TC1900001590.mm.2	Multiple_Complex
Scgb1c1	10.46	9.68	1.72	0.03	0.4787	secretoglobin, family 1C, member 1	TC0700002025.mm.2	Coding
Atp1b2	7.66	6.88	1.72	0.0117	0.3561	ATPase, Na+/K+ transporting, beta 2 polypeptide	TC1100003049.mm.2	Multiple_Complex
Taf5l	7.97	7.19	1.71	0.0051	0.2822	TAF5-like RNA polymerase II, p300/CBP-associated factor (PCAF)-associated factor	TC0800003164.mm.2	Coding
Mpv17l	5.49	4.72	1.71	0.0042	0.266	Mpv17 transgene, kidney disease mutant-like	TC1600000168.mm.2	Coding
Sdhaf1	6.45	5.67	1.71	0.0145	0.3844	succinate dehydrogenase complex assembly factor 1	TC0700002750.mm.2	Multiple_Complex
Epor	4.11	3.34	1.71	0.0397	0.5128	erythropoietin receptor	TC0900001889.mm.2	Coding
Rab3a	12.98	12.21	1.71	7.31e-05	0.0438	RAB3A, member RAS oncogene family	TC0800000765.mm.2	Multiple_Complex
Kctd17	7.19	6.42	1.7	0.0088	0.3282	potassium channel tetramerisation domain containing 17	TC1500000647.mm.2	Multiple_Complex
Rabl2	7.67	6.9	1.7	0.0258	0.4569	RAB, member RAS oncogene family-like 2	TC1500002059.mm.2	Multiple_Complex
Phospho1; Zfp652	10.25	9.48	1.7	0.008	0.326	phosphatase, orphan 1; zinc finger protein 652	TC1100001469.mm.2	Multiple_Complex
Plekhh1	5.76	4.99	1.7	0.0024	0.2165	pleckstrin homology domain containing, family H (with MyTH4 domain) member 1	TC1200000714.mm.2	Multiple_Complex
Cxx1c	7.77	7	1.7	0.008	0.326	CAAX box 1C	TC0X00000479.mm.2	Coding
Angptl2	9.85	9.08	1.7	0.0213	0.4337	angiopoietin-like 2	TC0200000603.mm.2	Multiple_Complex
Ccdc64	8.65	7.89	1.7	0.0063	0.3002	coiled-coil domain containing 64	TC0500003104.mm.2	Multiple_Complex
AI593442	4.94	4.18	1.69	0.0183	0.4156	expressed sequence AI593442	TC0900002300.mm.2	Multiple_Complex
Kcnj6	4.09	3.33	1.69	0.0215	0.4342	potassium inwardly-rectifying channel, subfamily J, member 6	TC1600002124.mm.2	Coding
Lgi1	8.1	7.34	1.69	0.0195	0.4236	leucine-rich repeat LGI family, member 1	TC1900000547.mm.2	Multiple_Complex
Prickle2	5.6	4.84	1.69	0.0082	0.326	prickle homolog 2 (Drosophila)	TC0600002745.mm.2	Multiple_Complex
Naglu	7.12	6.37	1.69	0.0004	0.094	alpha-N-acetylglucosaminidase (Sanfilippo disease IIIB)	TC1100001638.mm.2	Multiple_Complex
Cbx4	6.88	6.12	1.69	0.0011	0.1521	chromobox 4	TC1100004173.mm.2	Multiple_Complex
Sp110	5.64	4.88	1.69	0.0334	0.4891	Sp110 nuclear body protein	TC1_GL456212_random00000013.mm.2	Coding
Fdxacb1	5.11	4.35	1.69	0.0056	0.2895	ferredoxin-fold anticodon binding domain containing 1	TC0900000606.mm.2	Multiple_Complex
Thg1l	6.7	5.94	1.69	0.0073	0.3159	tRNA-histidine guanylyltransferase 1-like (S. cerevisiae)	TC1100002593.mm.2	Multiple_Complex
Msh6	6.6	5.84	1.69	0.0011	0.1534	mutS homolog 6 (E. coli)	TC1700001315.mm.2	Coding
Slc25a19	6.94	6.19	1.68	0.0337	0.4915	solute carrier family 25 (mitochondrial thiamine pyrophosphate carrier), member 19	TC1100004300.mm.2	Multiple_Complex
Hebp1	6.99	6.24	1.68	0.0003	0.0893	heme binding protein 1	TC0600003314.mm.2	Coding
Sh3bp5	12.65	11.9	1.68	0.0121	0.3589	SH3-domain binding protein 5 (BTK-associated)	TC1400001676.mm.2	Multiple_Complex
Ifi27l2a	5.29	4.54	1.68	0.003	0.2352	interferon, alpha-inducible protein 27 like 2A	TC1200002269.mm.2	Multiple_Complex
Zfp12	5.94	5.19	1.68	0.0049	0.2779	zinc finger protein 12	TC0500001727.mm.2	Multiple_Complex
Eif2ak2	6.66	5.91	1.68	0.0014	0.1734	eukaryotic translation initiation factor 2-alpha kinase 2	TC1700002558.mm.2	Multiple_Complex
Tgif1	5.08	4.33	1.68	0.0072	0.3143	TGFB-induced factor homeobox 1	TC1700002481.mm.2	Multiple_Complex
Nrxn1	4.93	4.19	1.68	0.035	0.4955	neurexin I	TC1700002724.mm.2	Multiple_Complex
Scpep1	6.92	6.17	1.68	0.0062	0.3002	serine carboxypeptidase 1	TC1100003506.mm.2	Multiple_Complex
Cd82	9.93	9.18	1.68	0.0176	0.4108	CD82 antigen	TC0200004159.mm.2	Multiple_Complex
Spsb1	9.63	8.88	1.68	0.0086	0.3282	splA/ryanodine receptor domain and SOCS box containing 1	TC0400004055.mm.2	Multiple_Complex
Olfml3	8.27	7.53	1.67	0.0043	0.2671	olfactomedin-like 3	TC0300002629.mm.2	Multiple_Complex
Prcp	7.54	6.8	1.67	0.0372	0.5036	prolylcarboxypeptidase (angiotensinase C)	TC0700001321.mm.2	Multiple_Complex
Lrpap1	11.04	10.3	1.67	0.0003	0.0868	low density lipoprotein receptor-related protein associated protein 1	TC0500002244.mm.2	Multiple_Complex
Khdrbs1	9.94	9.2	1.67	0.0006	0.1106	KH domain containing, RNA binding, signal transduction associated 1	TC0400003613.mm.2	Multiple_Complex
Fadd	9.01	8.27	1.67	0.0043	0.2671	Fas (TNFRSF6)-associated via death domain	TC0700004607.mm.2	Coding
Bloc1s6	7.75	7.01	1.67	0.043	0.528	biogenesis of lysosomal organelles complex-1, subunit 6, pallidin	TC0200001858.mm.2	Multiple_Complex
Galc	6.39	5.65	1.67	0.0236	0.4473	galactosylceramidase	TC1200002178.mm.2	Multiple_Complex
Smagp	6.04	5.3	1.67	0.0201	0.4262	small cell adhesion glycoprotein	TC1500002246.mm.2	Multiple_Complex
Tbc1d17	8.84	8.1	1.67	0.0004	0.1043	TBC1 domain family, member 17	TC0700002975.mm.2	Multiple_Complex
Zfp709	5.1	4.36	1.67	0.0227	0.4453	zinc finger protein 709	TC0800000803.mm.2	Coding
Rab20	7.35	6.62	1.67	0.0117	0.3561	RAB20, member RAS oncogene family	TC0800001698.mm.2	Coding
Lmbr1l	5.71	4.97	1.67	0.0066	0.3031	limb region 1 like	TC1500002197.mm.2	Multiple_Complex
2410002F23Rik; Snord88a	8.38	7.65	1.67	0.0021	0.2035	RIKEN cDNA 2410002F23 gene; small nucleolar RNA, C/D box 88A	TC0700000798.mm.2	Multiple_Complex
Ramp1	7.15	6.41	1.67	0.0146	0.3853	receptor (calcitonin) activity modifying protein 1	TC0100000886.mm.2	Multiple_Complex
Cav3	10.24	9.5	1.67	0.0012	0.1577	caveolin 3	TC0600001232.mm.2	Coding
Pik3r2	9	8.26	1.66	0.0188	0.4175	phosphatidylinositol 3-kinase, regulatory subunit, polypeptide 2 (p85 beta)	TC0800002404.mm.2	Multiple_Complex
Igsf9b	5.26	4.52	1.66	0.0242	0.4513	immunoglobulin superfamily, member 9B	TC0900000259.mm.2	Coding
Rrad	14.76	14.02	1.66	0.0089	0.3282	Ras-related associated with diabetes	TC0800002807.mm.2	Coding
Cd320	9.78	9.05	1.66	0.0119	0.3583	CD320 antigen	TC1700000595.mm.2	Multiple_Complex
Ccl12	3.8	3.07	1.66	0.0004	0.0948	chemokine (C-C motif) ligand 12	TC1100001222.mm.2	Multiple_Complex
Cd180	5.07	4.34	1.66	0.0086	0.3282	CD180 antigen	TC1300001155.mm.2	Coding
Tor3a	7.86	7.13	1.66	0.0311	0.4816	torsin family 3, member A	TC0100003320.mm.2	Multiple_Complex
Chid1	9.25	8.52	1.66	0.0157	0.3976	chitinase domain containing 1	TC0700004545.mm.2	Multiple_Complex
Ggta1	8.74	8.02	1.66	0.0362	0.4996	glycoprotein galactosyltransferase alpha 1, 3	TC0200003365.mm.2	Multiple_Complex
C87436	6.34	5.61	1.66	0.0255	0.4548	expressed sequence C87436	TC0600000989.mm.2	Multiple_Complex
Scrn1	6.06	5.34	1.65	0.0082	0.326	secernin 1	TC0600002314.mm.2	Multiple_Complex
Mtbp	6.56	5.83	1.65	0.0099	0.3392	Mdm2, transformed 3T3 cell double minute p53 binding protein	TC1500000398.mm.2	Multiple_Complex
Slitrk6	4.24	3.52	1.65	0.0191	0.4216	SLIT and NTRK-like family, member 6	TC1400002689.mm.2	Coding
2510009E07Rik	7.14	6.42	1.65	0.0011	0.1534	RIKEN cDNA 2510009E07 gene	TC1600001366.mm.2	Multiple_Complex
Tmem43	10.37	9.65	1.65	0.0083	0.3265	transmembrane protein 43	TC0600001087.mm.2	Multiple_Complex
Ttl	5.88	5.16	1.64	0.0382	0.5066	tubulin tyrosine ligase	TC0200001945.mm.2	Multiple_Complex
Bhlhb9	7.12	6.4	1.64	0.0032	0.2352	basic helix-loop-helix domain containing, class B9	TC0X00003402.mm.2	Multiple_Complex
Mief1	9.07	8.35	1.64	0.0085	0.3282	mitochondrial elongation factor 1	TC1500000696.mm.2	Coding
Epha2	5.42	4.71	1.64	0.0017	0.1879	Eph receptor A2	TC0400001785.mm.2	Multiple_Complex
Crtc1	9.03	8.31	1.64	0.044	0.5361	CREB regulated transcription coactivator 1	TC0800002391.mm.2	Multiple_Complex
Mfsd7c	6.79	6.07	1.64	0.0234	0.4471	major facilitator superfamily domain containing 7C	TC1200000839.mm.2	Coding
Smim3	6.1	5.38	1.64	0.0458	0.5384	small integral membrane protein 3	TC1800001397.mm.2	Multiple_Complex
Lrrc4c	4.66	3.94	1.64	0.0142	0.3808	leucine rich repeat containing 4C	TC0200001472.mm.2	Multiple_Complex
Ntng2; 6530402F18Rik	7.01	6.3	1.64	0.0081	0.326	netrin G2; RIKEN cDNA 6530402F18 gene	TC0200003245.mm.2	Multiple_Complex
Ddah2	7.87	7.16	1.64	0.0265	0.4605	dimethylarginine dimethylaminohydrolase 2	TC1700000663.mm.2	Multiple_Complex
Gal3st3	10.46	9.75	1.64	0.0009	0.1383	galactose-3-O-sulfotransferase 3	TC1900000060.mm.2	Multiple_Complex
Jade1	8.35	7.64	1.64	0.0222	0.4407	jade family PHD finger 1	TC0300000322.mm.2	Multiple_Complex
Gipc1	8.71	8	1.64	0.0022	0.207	GIPC PDZ domain containing family, member 1	TC0800000930.mm.2	Coding
Thoc3	8.7	7.99	1.63	0.0009	0.1401	THO complex 3	TC1300002031.mm.2	Multiple_Complex
Napb	6.13	5.42	1.63	0.011	0.3509	N-ethylmaleimide sensitive fusion protein attachment protein beta	TC0200004813.mm.2	Multiple_Complex
Rpp21	7.22	6.51	1.63	0.0108	0.3497	ribonuclease P 21 subunit	TC1700002017.mm.2	Multiple_Complex
Hopx	12.43	11.72	1.63	0.0004	0.1044	HOP homeobox	TC0500002644.mm.2	Coding
Exoc1	6.89	6.19	1.63	0.0007	0.1198	exocyst complex component 1	TC0500000723.mm.2	Multiple_Complex
Adat3; Scamp4	8.78	8.08	1.63	0.0089	0.3287	adenosine deaminase, tRNA-specific 3; secretory carrier membrane protein 4	TC1000000864.mm.2	Coding
Myc	5.76	5.06	1.63	0.0047	0.2745	myelocytomatosis oncogene	TC1500000453.mm.2	Coding
Gm5069	6.45	5.74	1.63	0.0051	0.2822	glyceraldehyde-3-phosphate dehydrogenase pseudogene	TC0100003665.mm.2	Multiple_Complex
Exosc4	3.92	3.22	1.63	0.0238	0.4482	exosome component 4	TC1500000584.mm.2	Multiple_Complex
Rmi1	7.95	7.25	1.63	0.0009	0.1383	RMI1, RecQ mediated genome instability 1	TC1300000715.mm.2	Multiple_Complex
Phyhip	7.14	6.44	1.63	0.0199	0.4251	phytanoyl-CoA hydroxylase interacting protein	TC1400000998.mm.2	Coding
Trim12a	7.85	7.15	1.63	0.0216	0.435	tripartite motif-containing 12A	TC0700003938.mm.2	Multiple_Complex
Zfp39	8.3	7.59	1.63	0.0033	0.2352	zinc finger protein 39	TC1100002835.mm.2	Coding
Uhmk1	9.28	8.58	1.62	0.0066	0.3031	U2AF homology motif (UHM) kinase 1	TC0100003508.mm.2	Multiple_Complex
Peak1	8.5	7.8	1.62	0.0014	0.1688	pseudopodium-enriched atypical kinase 1	TC0900002347.mm.2	Multiple_Complex
Zfp46	10.7	10	1.62	0.0009	0.1383	zinc finger protein 46	TC0400001682.mm.2	Multiple_Complex
Dusp10	8.92	8.23	1.62	0.0307	0.4804	dual specificity phosphatase 10	TC0100001765.mm.2	Coding
Pdgfa	9.65	8.95	1.62	0.0005	0.1047	platelet derived growth factor, alpha	TC0500003482.mm.2	Multiple_Complex
Lmcd1	10.72	10.03	1.62	0.021	0.433	LIM and cysteine-rich domains 1	TC0600001229.mm.2	Coding
Slc25a40	8.72	8.03	1.62	0.0032	0.2352	solute carrier family 25, member 40	TC0500000048.mm.2	Multiple_Complex
Casp6	6.95	6.25	1.62	0.0006	0.1125	caspase 6	TC0300001315.mm.2	Multiple_Complex
Mlx	10.09	9.4	1.62	0.005	0.2808	MAX-like protein X	TC1100001641.mm.2	Multiple_Complex
Taco1	12.96	12.27	1.62	0.0066	0.3031	translational activator of mitochondrially encoded cytochrome c oxidase I	TC1100001771.mm.2	Coding
Vamp3	7.29	6.6	1.62	0.0006	0.1102	vesicle-associated membrane protein 3	TC0400004075.mm.2	Multiple_Complex
Dhx34	4.97	4.28	1.62	0.0246	0.4519	DEAH (Asp-Glu-Ala-His) box polypeptide 34	TC0700002420.mm.2	Multiple_Complex
Nenf	7.75	7.06	1.62	0.0068	0.3074	neuron derived neurotrophic factor	TC0100003805.mm.2	Coding
Sars2	8.27	7.58	1.62	0.0065	0.3031	seryl-aminoacyl-tRNA synthetase 2	TC0700000509.mm.2	Coding
Fam65b	7.49	6.79	1.62	0.0028	0.2311	family with sequence similarity 65, member B	TC1300000275.mm.2	Multiple_Complex
Ier3	10.01	9.32	1.62	0.0032	0.2352	immediate early response 3	TC1700000703.mm.2	Coding
Plk2	8.81	8.11	1.62	0.0018	0.188	polo-like kinase 2	TC1300001242.mm.2	Coding
Fbxo25	8.65	7.96	1.62	0.005	0.2796	F-box protein 25	TC0800000138.mm.2	Multiple_Complex
Nap1l3	4.33	3.64	1.61	0.0116	0.3561	nucleosome assembly protein 1-like 3	TC0X00002919.mm.2	Coding
Zfp605	6.05	5.36	1.61	0.0033	0.237	zinc finger protein 605	TC0500001131.mm.2	Multiple_Complex
Lurap1l	4.58	3.89	1.61	0.0128	0.3647	leucine rich adaptor protein 1-like	TC0400000811.mm.2	Coding
Klhl32	5.8	5.11	1.61	0.005	0.2816	kelch-like 32	TC0400002309.mm.2	Multiple_Complex
Lman2l	8.57	7.88	1.61	0.0292	0.4763	lectin, mannose-binding 2-like	TC0100002184.mm.2	Multiple_Complex
Fam13a	10.06	9.37	1.61	0.0192	0.4223	family with sequence similarity 13, member A	TC0600002381.mm.2	Multiple_Complex
Emilin1	4.79	4.11	1.61	0.0113	0.3534	elastin microfibril interfacer 1	TC0500000305.mm.2	Multiple_Complex
Rufy2	6.04	5.35	1.61	0.0496	0.5467	RUN and FYVE domain-containing 2	TC1000000593.mm.2	Multiple_Complex
Slc12a5	4.48	3.8	1.6	0.0483	0.544	solute carrier family 12, member 5	TC0200002543.mm.2	Multiple_Complex
Siva1	8.2	7.52	1.6	0.0226	0.444	SIVA1, apoptosis-inducing factor	TC1200001263.mm.2	Coding
Slc25a44	9.43	8.75	1.6	0.0192	0.4216	solute carrier family 25, member 44	TC0300002311.mm.2	Coding
Hcn4	8.16	7.48	1.6	0.0158	0.3981	hyperpolarization-activated, cyclic nucleotide-gated K+ 4	TC0900000742.mm.2	Coding
Krt222	9.2	8.52	1.6	0.0008	0.1378	keratin 222	TC1100003698.mm.2	Multiple_Complex
Kcnq1	10.37	9.69	1.6	0.0016	0.1793	potassium voltage-gated channel, subfamily Q, member 1	TC0700002090.mm.2	Multiple_Complex
Ebf3	6.55	5.87	1.6	0.0185	0.4156	early B cell factor 3	TC0700004464.mm.2	Multiple_Complex
Smco1	10.27	9.59	1.6	0.0078	0.3258	single-pass membrane protein with coiled-coil domains 1	TC1600000435.mm.2	Coding
Tspyl4	8.49	7.81	1.6	0.0193	0.4224	TSPY-like 4	TC1000000299.mm.2	Multiple_Complex
Hs3st1	5.64	4.96	1.6	0.0032	0.2352	heparan sulfate (glucosamine) 3-O-sulfotransferase 1	TC0500002297.mm.2	Coding
Cep68	8.91	8.23	1.6	0.0314	0.4816	centrosomal protein 68	TC1100002297.mm.2	Multiple_Complex
Tbrg1	9.95	9.27	1.6	0.003	0.2352	transforming growth factor beta regulated gene 1	TC0900002054.mm.2	Multiple_Complex
Cdk7	8.09	7.41	1.6	0.0249	0.452	cyclin-dependent kinase 7	TC1300002540.mm.2	Multiple_Complex
Jkamp	10.97	10.29	1.6	8.08e-05	0.0466	JNK1/MAPK8-associated membrane protein	TC1200000618.mm.2	Multiple_Complex
2021-09-03	4.17	3.5	1.6	0.0316	0.4816	septin 3	TC1500000747.mm.2	Multiple_Complex
Lysmd4	7.15	6.47	1.6	0.0024	0.2165	LysM, putative peptidoglycan-binding, domain containing 4	TC0700001002.mm.2	Multiple_Complex
Fbxo9	8.31	7.63	1.6	0.04	0.5136	f-box protein 9	TC0900002712.mm.2	Multiple_Complex
Ptch1	6.89	6.21	1.6	0.0095	0.3325	patched homolog 1	TC1300002188.mm.2	Multiple_Complex
Sh3bp1	4.7	4.03	1.6	0.0354	0.4965	SH3-domain binding protein 1	TC1500002333.mm.2	Coding
Bbs1	5.15	4.47	1.6	0.0176	0.4108	Bardet-Biedl syndrome 1 (human)	TC1900000940.mm.2	Coding
Pcsk5	5.1	4.43	1.6	0.0164	0.4007	proprotein convertase subtilisin/kexin type 5	TC1900001219.mm.2	Coding
Maneal	4.78	4.1	1.6	0.0188	0.4178	mannosidase, endo-alpha-like	TC0400003514.mm.2	Coding
Wdyhv1	7.96	7.29	1.59	0.006	0.2973	WDYHV motif containing 1	TC1500000409.mm.2	Multiple_Complex
Cdc23	9.84	9.17	1.59	0.018	0.4139	CDC23 cell division cycle 23	TC1800001154.mm.2	Multiple_Complex
Ntm	4.44	3.77	1.59	0.0036	0.2449	neurotrimin	TC0900001954.mm.2	Multiple_Complex
Nsun3	8.24	7.57	1.59	0.0348	0.4955	NOL1/NOP2/Sun domain family member 3	TC1600001824.mm.2	Multiple_Complex
Boc	6.84	6.17	1.59	0.0464	0.5398	biregional cell adhesion molecule-related/down-regulated by oncogenes (Cdon) binding protein	TC1600001643.mm.2	Coding
Penk	7.19	6.52	1.59	0.0176	0.4108	preproenkephalin	TC0400002139.mm.2	Multiple_Complex
Bhlhe40	12.45	11.78	1.59	0.0245	0.4519	basic helix-loop-helix family, member e40	TC0600001203.mm.2	Multiple_Complex
Trim11	7.08	6.41	1.59	0.0056	0.2911	tripartite motif-containing 11	TC1100000715.mm.2	Coding
Fbxw7	11.01	10.34	1.59	0.0016	0.1793	F-box and WD-40 domain protein 7	TC0300000658.mm.2	Multiple_Complex
Enpp1	6.24	5.57	1.59	0.0133	0.3713	ectonucleotide pyrophosphatase/phosphodiesterase 1	TC1000001894.mm.2	Multiple_Complex
Sspn	14.83	14.17	1.59	0.02	0.4253	sarcospan	TC0600001729.mm.2	Coding
Dnttip1	10.11	9.45	1.59	0.0015	0.1734	deoxynucleotidyltransferase, terminal, interacting protein 1	TC0200002530.mm.2	Multiple_Complex
Fam43a	5.29	4.63	1.59	0.0031	0.2352	family with sequence similarity 43, member A	TC1600000397.mm.2	Coding
Rin2	6.68	6.01	1.59	6.18e-05	0.0396	Ras and Rab interactor 2	TC0200002166.mm.2	Multiple_Complex
Zfp935	7.99	7.32	1.59	0.0035	0.2413	zinc finger protein 935	TC1300002767.mm.2	Coding
Rnaseh2a	7.06	6.4	1.59	0.0122	0.3605	ribonuclease H2, large subunit	TC0800002596.mm.2	Multiple_Complex
Nmrk1	8.04	7.38	1.58	0.0142	0.3808	nicotinamide riboside kinase 1	TC1900000320.mm.2	Multiple_Complex
Mrpl43	7.71	7.04	1.58	0.0071	0.3132	mitochondrial ribosomal protein L43	TC1900001569.mm.2	Coding
Rhpn2	4.69	4.02	1.58	0.0433	0.5313	rhophilin, Rho GTPase binding protein 2	TC0700000658.mm.2	Multiple_Complex
Fn3krp	7.3	6.64	1.58	0.0016	0.1796	fructosamine 3 kinase related protein	TC1100002064.mm.2	Multiple_Complex
Gucd1	10.07	9.41	1.58	0.0167	0.4039	guanylyl cyclase domain containing 1	TC1000002374.mm.2	Multiple_Complex
Tnfaip3	4.79	4.13	1.58	0.0082	0.326	tumor necrosis factor, alpha-induced protein 3	TC1000001813.mm.2	Multiple_Complex
Fbxo45	7.75	7.09	1.58	0.0482	0.544	F-box protein 45	TC1600001501.mm.2	Multiple_Complex
Pde8b	4.31	3.65	1.58	0.0422	0.5259	phosphodiesterase 8B	TC1300002453.mm.2	Multiple_Complex
Prickle1	9.49	8.84	1.58	0.0028	0.2311	prickle homolog 1 (Drosophila)	TC1500002100.mm.2	Coding
Abr	9.29	8.63	1.58	0.0032	0.2352	active BCR-related gene	TC1100003245.mm.2	Multiple_Complex
Plekha7	3.77	3.11	1.58	0.0376	0.5042	pleckstrin homology domain containing, family A member 7	TC0700004153.mm.2	Multiple_Complex
Meig1	7.28	6.62	1.58	0.04	0.5136	meiosis expressed gene 1	TC0200002849.mm.2	Coding
Mpdu1	11.94	11.28	1.58	0.0131	0.3706	mannose-P-dolichol utilization defect 1	TC1100003054.mm.2	Multiple_Complex
Hmox1	7.02	6.36	1.58	0.008	0.326	heme oxygenase 1	TC0800000845.mm.2	Multiple_Complex
Arxes2	4.09	3.43	1.58	0.0264	0.4595	adipocyte-related X-chromosome expressed sequence 2	TC0X00001316.mm.2	Coding
Gfra3	3.69	3.03	1.57	0.0018	0.188	glial cell line derived neurotrophic factor family receptor alpha 3	TC1800001155.mm.2	Coding
Gpr27	5.72	5.07	1.57	0.0043	0.2671	G protein-coupled receptor 27	TC0600001146.mm.2	Coding
Cd248	7.61	6.96	1.57	0.0107	0.3493	CD248 antigen, endosialin	TC1900000055.mm.2	Coding
Acss3	3.72	3.07	1.57	0.0235	0.4472	acyl-CoA synthetase short-chain family member 3	TC1000002814.mm.2	Multiple_Complex
Zscan12	6.18	5.52	1.57	0.0246	0.4519	zinc finger and SCAN domain containing 12	TC1300000164.mm.2	Coding
Coa3	10.15	9.5	1.57	0.0037	0.2475	cytochrome C oxidase assembly factor 3	TC1100003799.mm.2	Coding
Mxra7	7.1	6.45	1.57	0.0031	0.2352	matrix-remodelling associated 7	TC1100004126.mm.2	Multiple_Complex
Sv2a	5.86	5.21	1.57	0.0143	0.3817	synaptic vesicle glycoprotein 2 a	TC0300000928.mm.2	Multiple_Complex
Itm2a	6.58	5.93	1.57	0.02	0.4253	integral membrane protein 2A	TC0X00002845.mm.2	Coding
Mpeg1	6.01	5.36	1.57	0.0206	0.4281	macrophage expressed gene 1	TC1900000246.mm.2	Coding
Smoc2	6.61	5.96	1.57	0.0446	0.5361	SPARC related modular calcium binding 2	TC1700000168.mm.2	Multiple_Complex
Ets2	11.26	10.61	1.57	0.0083	0.326	E26 avian leukemia oncogene 2, 3 domain; E26 avian leukemia oncogene 2, 3' domain	TC1600001071.mm.2	Multiple_Complex
Mybpc2	5.93	5.28	1.57	0.0011	0.1547	myosin binding protein C, fast-type	TC0700002966.mm.2	Coding
Pdcd2l	6.91	6.26	1.56	0.0367	0.5026	programmed cell death 2-like	TC0700002827.mm.2	Multiple_Complex
Cetn4	5.29	4.65	1.56	0.0236	0.4473	centrin 4	TC0300001869.mm.2	Coding
Tfe3	7.1	6.46	1.56	0.0033	0.2377	transcription factor E3	TC0X00000068.mm.2	Multiple_Complex
Unc119	5.16	4.51	1.56	0.0076	0.3229	unc-119 homolog (C. elegans)	TC1100001158.mm.2	Multiple_Complex
Ralgapb	7.39	6.75	1.56	0.028	0.4729	Ral GTPase activating protein, beta subunit (non-catalytic)	TC0200002429.mm.2	Multiple_Complex
Top2a	4.05	3.41	1.56	0.0356	0.4965	topoisomerase (DNA) II alpha	TC1100003693.mm.2	Multiple_Complex
Hacd3	6.68	6.04	1.56	0.0022	0.2036	3-hydroxyacyl-CoA dehydratase 3	TC0900002503.mm.2	Coding
Hscb	5.25	4.61	1.56	0.0046	0.271	HscB iron-sulfur cluster co-chaperone homolog (E. coli)	TC0500003001.mm.2	Multiple_Complex
Hmgb2	6.3	5.66	1.56	0.0333	0.488	high mobility group box 2	TC0800000629.mm.2	Coding
Cdkn2aip	8.14	7.5	1.56	0.0032	0.2352	CDKN2A interacting protein	TC0800002180.mm.2	Coding
Arhgef17	9.87	9.23	1.56	2.83e-05	0.0251	Rho guanine nucleotide exchange factor (GEF) 17	TC0700003827.mm.2	Coding
Patz1; Gm11944	9.16	8.52	1.55	0.0043	0.2671	POZ (BTB) and AT hook containing zinc finger 1; predicted gene 11944	TC1100000007.mm.2	Multiple_Complex
Psmg2	11.11	10.47	1.55	0.0098	0.3382	proteasome (prosome, macropain) assembly chaperone 2	TC1800000708.mm.2	Coding
Clec14a	7.22	6.58	1.55	0.0034	0.2392	C-type lectin domain family 14, member a	TC1200001810.mm.2	Coding
Myo10	10.26	9.62	1.55	0.0366	0.5023	myosin X	TC1500000160.mm.2	Multiple_Complex
Prr3	4.31	3.67	1.55	0.0359	0.4987	proline-rich polypeptide 3	TC1700001991.mm.2	Multiple_Complex
Fabp5	8.4	7.77	1.55	0.0423	0.5262	fatty acid binding protein 5, epidermal	TC0300000060.mm.2	Multiple_Complex
Cdc25a	5.08	4.44	1.55	0.0043	0.2671	cell division cycle 25A	TC0900001442.mm.2	Coding
Ypel3	11.94	11.31	1.55	0.0137	0.378	yippee-like 3 (Drosophila)	TC0700001816.mm.2	Multiple_Complex
H2-T24	6.75	6.12	1.55	0.0148	0.3881	histocompatibility 2, T region locus 24	TC1700001993.mm.2	Multiple_Complex
Cuzd1	3.88	3.24	1.55	0.0028	0.2311	CUB and zona pellucida-like domains 1	TC0700004394.mm.2	Coding
Gatm	4.66	4.02	1.55	0.0219	0.4385	glycine amidinotransferase (L-arginine:glycine amidinotransferase)	TC0200004511.mm.2	Multiple_Complex
Slc39a1	11.4	10.77	1.55	0.0463	0.5397	solute carrier family 39 (zinc transporter), member 1	TC0300000785.mm.2	Coding
Hist1h2bk	7.3	6.67	1.55	0.0105	0.3472	histone cluster 1, H2bk	TC1300000191.mm.2	Coding
Zfp273	7.07	6.44	1.55	0.014	0.3808	zinc finger protein 273	TC1300000831.mm.2	Multiple_Complex
Asap3	4.3	3.67	1.55	0.0076	0.322	ArfGAP with SH3 domain, ankyrin repeat and PH domain 3	TC0400001679.mm.2	Coding
Nrde2	6.68	6.06	1.54	0.0172	0.4091	nrde-2 necessary for RNA interference, domain containing	TC1200002220.mm.2	Multiple_Complex
Ank2	9.48	8.85	1.54	0.0033	0.2361	ankyrin 2, brain	TC0300002901.mm.2	Multiple_Complex
Tfip11	7.79	7.17	1.54	0.0479	0.543	tuftelin interacting protein 11	TC0500001180.mm.2	Multiple_Complex
Zeb2; Mir5129	9.88	9.25	1.54	0.0475	0.5417	zinc finger E-box binding homeobox 2; microRNA 5129	TC0200003473.mm.2	Multiple_Complex
Ehmt2	9.32	8.7	1.54	0.017	0.408	euchromatic histone lysine N-methyltransferase 2	TC1700000650.mm.2	Multiple_Complex
Cdc42se1	7.15	6.53	1.54	0.0122	0.3589	CDC42 small effector 1	TC0300000894.mm.2	Multiple_Complex
Rrbp1	10	9.37	1.54	0.0303	0.4795	ribosome binding protein 1	TC0200004750.mm.2	Multiple_Complex
Plekha8	6.71	6.09	1.54	0.0111	0.3509	pleckstrin homology domain containing, family A (phosphoinositide binding specific) member 8	TC0600000655.mm.2	Multiple_Complex
Slc35b1	7.81	7.18	1.54	0.0185	0.4156	solute carrier family 35, member B1	TC1100001460.mm.2	Multiple_Complex
Spata2l	3.91	3.29	1.54	0.0475	0.5417	spermatogenesis associated 2-like	TC0800003095.mm.2	Coding
Qsox2	6.67	6.05	1.54	0.0005	0.1047	quiescin Q6 sulfhydryl oxidase 2	TC0200003182.mm.2	Coding
Gfpt1	8.45	7.83	1.54	0.0117	0.3561	glutamine fructose-6-phosphate transaminase 1	TC0600001002.mm.2	Multiple_Complex
Xpo4	5.55	4.93	1.54	0.0169	0.4072	exportin 4	TC1400002867.mm.2	Multiple_Complex
Slc37a4	8.3	7.68	1.54	0.0297	0.478	solute carrier family 37 (glucose-6-phosphate transporter), member 4	TC0900000509.mm.2	Coding
Ephb3	6.64	6.02	1.54	0.0082	0.326	Eph receptor B3	TC1600000298.mm.2	Multiple_Complex
Ppp1r3d	8.04	7.42	1.54	0.0135	0.3756	protein phosphatase 1, regulatory subunit 3D	TC0200005386.mm.2	Multiple_Complex
Meiob	4.39	3.77	1.54	0.0491	0.544	meiosis specific with OB domains	TC1700000353.mm.2	Coding
Mboat2	5.64	5.02	1.54	0.0106	0.3493	membrane bound O-acyltransferase domain containing 2	TC1200000206.mm.2	Multiple_Complex
Mmp3	4.62	4	1.53	0.0303	0.4796	matrix metallopeptidase 3	TC0900000047.mm.2	Coding
Snai3	5.1	4.49	1.53	0.0071	0.3132	snail family zinc finger 3	TC0800003071.mm.2	Coding
Gm17576	5.35	4.73	1.53	0.0205	0.4281	predicted gene, 17576 [Source:MGI Symbol;Acc:MGI:4937210]	TC0800002418.mm.2	Coding
Zmpste24	11.53	10.91	1.53	0.0252	0.4523	zinc metallopeptidase, STE24	TC0400003451.mm.2	Multiple_Complex
Gsg1l	6.64	6.03	1.53	0.0005	0.1047	GSG1-like	TC0700004262.mm.2	Multiple_Complex
Rcor3	11.96	11.35	1.53	0.008	0.326	REST corepressor 3	TC0100003826.mm.2	Multiple_Complex
Cd300lg	10.41	9.79	1.53	0.0075	0.3209	CD300 antigen like family member G	TC1100001677.mm.2	Coding
Sez6l2	4.48	3.87	1.53	0.0349	0.4955	seizure related 6 homolog like 2	TC0700004626.mm.2	Multiple_Complex
Olfr688	3.77	3.16	1.53	0.0132	0.3706	olfactory receptor 688	TC0700001546.mm.2	Coding
Tbx22	3.92	3.31	1.53	0.0233	0.4465	T-box 22	TC0X00001090.mm.2	Coding
Hist2h2be	5.9	5.29	1.53	0.0032	0.2352	histone cluster 2, H2be	TC0300000930.mm.2	Coding
Gtpbp3	7.13	6.52	1.53	0.0184	0.4156	GTP binding protein 3	TC0800000793.mm.2	Multiple_Complex
Aplf	5.51	4.89	1.53	0.0111	0.3509	aprataxin and PNKP like factor	TC0600002658.mm.2	Coding
Edn1	6.05	5.44	1.53	0.0443	0.5361	endothelin 1	TC1300000481.mm.2	Coding
Tomm40l	7.14	6.53	1.53	0.0416	0.5211	translocase of outer mitochondrial membrane 40 homolog-like (yeast)	TC0100003532.mm.2	Multiple_Complex
Olfr951	3.81	3.2	1.53	0.0154	0.3953	olfactory receptor 951	TC0900000428.mm.2	Coding
Mal2	3.83	3.22	1.53	0.0335	0.4906	mal, T cell differentiation protein 2	TC1500000388.mm.2	Multiple_Complex
Atg16l1	7.54	6.93	1.52	0.0119	0.3583	autophagy related 16-like 1 (S. cerevisiae)	TC0100000824.mm.2	Multiple_Complex
Fam126a	11.56	10.95	1.52	0.0068	0.3074	family with sequence similarity 126, member A	TC0500002068.mm.2	Multiple_Complex
Dph7	4.74	4.13	1.52	0.0115	0.3552	diphthamine biosynethesis 7	TC0200000392.mm.2	Multiple_Complex
Dolpp1	6.1	5.49	1.52	0.0484	0.544	dolichyl pyrophosphate phosphatase 1	TC0200000533.mm.2	Multiple_Complex
Lrrc48	4.32	3.71	1.52	0.0143	0.382	leucine rich repeat containing 48	TC1100000751.mm.2	Multiple_Complex
Mmp2	10.22	9.62	1.52	0.0219	0.4385	matrix metallopeptidase 2	TC0800001077.mm.2	Coding
Olfr916	3.87	3.27	1.52	0.0093	0.3289	olfactory receptor 916	TC0900002061.mm.2	Coding
Orai3	9.18	8.58	1.52	0.0058	0.2929	ORAI calcium release-activated calcium modulator 3	TC0700001862.mm.2	Coding
Cnp	6.31	5.71	1.52	0.0246	0.4519	2,3-cyclic nucleotide 3 phosphodiesterase; 2',3'-cyclic nucleotide 3' phosphodiesterase	TC1100001628.mm.2	Multiple_Complex
Tusc3	8.54	7.94	1.52	0.0287	0.4755	tumor suppressor candidate 3	TC0800000463.mm.2	Coding
Lyrm9	7.93	7.33	1.52	0.0344	0.4951	LYR motif containing 9	TC1100001169.mm.2	Multiple_Complex
Iqgap2	4.85	4.25	1.51	0.0024	0.2147	IQ motif containing GTPase activating protein 2	TC1300002463.mm.2	Multiple_Complex
Kif5a	4.78	4.18	1.51	0.045	0.5361	kinesin family member 5A	TC1000003106.mm.2	Coding
Dlgap1	3.46	2.86	1.51	0.011	0.3509	discs, large (Drosophila) homolog-associated protein 1	TC1700001113.mm.2	Multiple_Complex
Slc43a2	7.49	6.9	1.51	0.0499	0.5467	solute carrier family 43, member 2	TC1100001072.mm.2	Multiple_Complex
Rgma	9.88	9.28	1.51	0.0146	0.3853	repulsive guidance molecule family member A	TC0700001064.mm.2	Multiple_Complex
Setbp1	8.42	7.83	1.51	0.004	0.2586	SET binding protein 1	TC1800001640.mm.2	Multiple_Complex
Commd5	6.16	5.56	1.51	0.0054	0.2878	COMM domain containing 5	TC1500000613.mm.2	Coding
Ptpn5	3.48	2.88	1.51	0.0252	0.4523	protein tyrosine phosphatase, non-receptor type 5	TC0700003050.mm.2	Multiple_Complex
Mtss1	9.02	8.43	1.51	0.0089	0.3282	metastasis suppressor 1	TC1500001585.mm.2	Multiple_Complex
Vwa5a	8.03	7.43	1.51	0.0238	0.4482	von Willebrand factor A domain containing 5A	TC0900000412.mm.2	Multiple_Complex
Lima1	10.41	9.82	1.51	0.0076	0.3229	LIM domain and actin binding 1	TC1500002223.mm.2	Multiple_Complex
Csf2ra	6.81	6.22	1.51	0.0031	0.2352	colony stimulating factor 2 receptor, alpha, low-affinity (granulocyte-macrophage)	TC1900001762.mm.2	Coding
Ptprz1	3.91	3.32	1.51	0.0303	0.4796	protein tyrosine phosphatase, receptor type Z, polypeptide 1	TC0600000193.mm.2	Coding
Gm5434	4.55	3.96	1.51	0.0473	0.5417	ubiquitin-conjugating enzyme E2F (putative) pseudogene	TC1200000318.mm.2	Multiple_Complex
Sh2d3c	9.38	8.79	1.51	0.0434	0.5324	SH2 domain containing 3C	TC0200000591.mm.2	Multiple_Complex
Arhgef19	8.95	8.36	1.51	0.0161	0.3987	Rho guanine nucleotide exchange factor (GEF) 19	TC0400001783.mm.2	Multiple_Complex
AI464131	7.5	6.91	1.51	0.0389	0.5081	expressed sequence AI464131	TC0400002469.mm.2	Coding
D3Ertd254e	4.51	3.92	1.51	0.0071	0.3129	DNA segment, Chr 3, ERATO Doi 254, expressed	TC0300000266.mm.2	Multiple_Complex
Agbl2	3.96	3.37	1.5	0.0004	0.1038	ATP/GTP binding protein-like 2	TC0200001355.mm.2	Multiple_Complex
Mettl10	6.05	5.46	1.5	0.0312	0.4816	methyltransferase like 10	TC0700004416.mm.2	Multiple_Complex
Prr33	7.22	6.64	1.5	0.0202	0.4262	proline rich 33	TC0700004567.mm.2	Multiple_Complex
Ado	7.62	7.03	1.5	0.0111	0.3509	2-aminoethanethiol (cysteamine) dioxygenase	TC1000002313.mm.2	Multiple_Complex
Wdpcp	6.45	5.86	1.5	0.0127	0.3642	WD repeat containing planar cell polarity effector	TC1100000216.mm.2	Multiple_Complex
Gm3542	3.06	3.64	-1.5	0.0324	0.4852	predicted gene 3542 [Source:MGI Symbol;Acc:MGI:3781719]	TC1400001392.mm.2	Coding
Vmn2r63	3.18	3.77	-1.5	0.0198	0.4251	vomeronasal 2, receptor 63	TC0700002938.mm.2	Coding
Pkd1l2	2.95	3.54	-1.5	0.003	0.2352	polycystic kidney disease 1 like 2	TC0800003009.mm.2	Multiple_Complex
A930033H14Rik	3.66	4.25	-1.5	0.0027	0.2289	RIKEN cDNA A930033H14 gene [Source:MGI Symbol;Acc:MGI:2444562]; RIKEN cDNA A930033H14 gene	TC1000002338.mm.2	Coding
4930519G04Rik	3.21	3.8	-1.5	0.0101	0.3416	RIKEN cDNA 4930519G04 gene	TC0500001238.mm.2	Multiple_Complex
Rltpr	3.04	3.63	-1.5	0.023	0.4462	RGD motif, leucine rich repeats, tropomodulin domain and proline-rich containing	TC0800001226.mm.2	Coding
Stard13	8.71	9.3	-1.5	0.0455	0.538	StAR-related lipid transfer (START) domain containing 13	TC0500003694.mm.2	Multiple_Complex
Cox19	8.75	9.34	-1.51	0.0236	0.4473	cytochrome c oxidase assembly protein 19	TC0500003489.mm.2	Multiple_Complex
Prl7c1	3.54	4.13	-1.51	0.01	0.3413	prolactin family 7, subfamily c, member 1	TC1300001699.mm.2	Coding
Fam19a1	5.2	5.79	-1.51	0.03	0.4787	family with sequence similarity 19, member A1	TC0600001126.mm.2	Multiple_Complex
Hsph1	11.3	11.89	-1.51	0.0198	0.4251	heat shock 105kDa/110kDa protein 1	TC0500003660.mm.2	Multiple_Complex
Gfer	6.81	7.4	-1.51	0.0269	0.4657	growth factor, erv1 (S. cerevisiae)-like (augmenter of liver regeneration)	TC1700001637.mm.2	Coding
Ifnl3	3.42	4.02	-1.51	0.0018	0.1896	interferon lambda 3	TC0700000504.mm.2	Coding
Prl5a1	3.11	3.7	-1.51	0.0014	0.1734	prolactin family 5, subfamily a, member 1	TC1300000309.mm.2	Coding
Smad3	8.28	8.88	-1.51	0.0354	0.4965	SMAD family member 3	TC0900002480.mm.2	Multiple_Complex
Ccdc24	3.49	4.08	-1.51	0.015	0.3904	coiled-coil domain containing 24	TC0400004218.mm.2	Multiple_Complex
Izumo1r	3.23	3.83	-1.51	0.0328	0.4856	IZUMO1 receptor, JUNO	TC0900001779.mm.2	Coding
Hgd	2.65	3.25	-1.51	0.0066	0.3031	homogentisate 1, 2-dioxygenase	TC1600000534.mm.2	Multiple_Complex
Gm10097	3.06	3.66	-1.51	0.0003	0.0876	predicted gene 10097 [Source:MGI Symbol;Acc:MGI:3642295]	TC1000000031.mm.2	Coding
Cep112	7.44	8.04	-1.52	0.0412	0.5188	centrosomal protein 112	TC1100001816.mm.2	Multiple_Complex
Pgf	4.66	5.26	-1.52	0.0297	0.4781	placental growth factor	TC1200002089.mm.2	Coding
Arrdc2	4.26	4.86	-1.52	0.0379	0.5042	arrestin domain containing 2	TC0800002408.mm.2	Coding
Scd3	3.85	4.46	-1.52	0.0257	0.4558	stearoyl-coenzyme A desaturase 3	TC1900000645.mm.2	Coding
Cd2ap	7.33	7.93	-1.52	0.0251	0.4523	CD2-associated protein	TC1700002120.mm.2	Multiple_Complex
Rbm12b2	8.64	9.25	-1.52	0.0265	0.4605	RNA binding motif protein 12 B2	TC0400000103.mm.2	Multiple_Complex
9930022D16Rik	2.63	3.24	-1.52	0.0234	0.4471	RIKEN cDNA 9930022D16 gene	TC1100001828.mm.2	Coding
Olfr630	2.7	3.3	-1.52	0.013	0.3695	olfactory receptor 630	TC0700003904.mm.2	Coding
Htr2b	3.2	3.81	-1.52	0.0151	0.3915	5-hydroxytryptamine (serotonin) receptor 2B	TC0100002736.mm.2	Coding
Ssty2	3.97	4.58	-1.52	0.0061	0.3002	spermiogenesis specific transcript on the Y 2	TC0Y00000434.mm.2	Coding
Crtc3	7.29	7.9	-1.53	0.0042	0.265	CREB regulated transcription coactivator 3	TC0700003596.mm.2	Multiple_Complex
Dgkd	6.04	6.65	-1.53	0.0102	0.3422	diacylglycerol kinase, delta	TC0100000829.mm.2	Coding
Tmem254c; Tmem254a	8.24	8.86	-1.53	0.0005	0.1047	transmembrane protein 254c; transmembrane protein 254a	TC1400001605.mm.2	Multiple_Complex
Akr1d1	2.99	3.6	-1.53	0.0107	0.3493	aldo-keto reductase family 1, member D1	TC0600000359.mm.2	Multiple_Complex
Ptpn11	12.45	13.07	-1.53	0.0039	0.2542	protein tyrosine phosphatase, non-receptor type 11	TC0500003184.mm.2	Multiple_Complex
F13a1	7.03	7.65	-1.53	0.0306	0.4804	coagulation factor XIII, A1 subunit	TC1300001814.mm.2	Coding
Stap2	7.46	8.08	-1.53	0.0094	0.3289	signal transducing adaptor family member 2	TC1700002308.mm.2	Multiple_Complex
Scgb1b7	4.31	4.93	-1.53	0.0011	0.1518	secretoglobin, family 1B, member 7	TC0700000592.mm.2	Multiple_Complex
Scaf4	10.9	11.51	-1.53	0.0302	0.4794	SR-related CTD-associated factor 4	TC1600002045.mm.2	Coding
Gm11111	3.04	3.65	-1.53	0.0178	0.412	predicted gene 11111 [Source:MGI Symbol;Acc:MGI:3779363]	TC0500000952.mm.2	Coding
Aqp8	3.36	3.97	-1.53	0.0399	0.513	aquaporin 8	TC0700001774.mm.2	Coding
Cyp2d40	2.78	3.4	-1.53	0.0111	0.3509	cytochrome P450, family 2, subfamily d, polypeptide 40	TC1500001955.mm.2	Coding
Gm10135	10.4	11.01	-1.53	0.0061	0.2992	predicted gene 10135 [Source:MGI Symbol;Acc:MGI:3710643]	TC0500002583.mm.2	Coding
Rb1	9.02	9.64	-1.53	0.0317	0.4816	retinoblastoma 1	TC1400002383.mm.2	Multiple_Complex
Atp4a	2.95	3.57	-1.54	0.0024	0.2147	ATPase, H+/K+ exchanging, gastric, alpha polypeptide	TC0700000573.mm.2	Multiple_Complex
A730008H23Rik; Hjurp; 6430706D22Rik	6.96	7.58	-1.54	0.0193	0.4224	RIKEN cDNA A730008H23 gene; Holliday junction recognition protein; RIKEN cDNA 6430706D22 gene	TC0100002772.mm.2	Multiple_Complex
Unkl	5.8	6.42	-1.54	0.0077	0.3241	unkempt-like (Drosophila)	TC1700000366.mm.2	Multiple_Complex
Gbp10; Gbp6	11.33	11.95	-1.54	0.0114	0.3552	guanylate-binding protein 10; guanylate binding protein 6	TC0500002895.mm.2	Coding
Tigd3	3.05	3.68	-1.54	0.0034	0.2392	tigger transposable element derived 3	TC1900000989.mm.2	Coding
Gm9140	3.13	3.76	-1.54	0.0019	0.1949	PREDICTED: predicted gene 9140 (Gm9140), mRNA.	TC0700000596.mm.2	Coding
St3gal6	11.34	11.97	-1.55	0.0132	0.3711	ST3 beta-galactoside alpha-2,3-sialyltransferase 6	TC1600001770.mm.2	Multiple_Complex
Dsg1a	3.37	4	-1.55	0.0066	0.3031	desmoglein 1 alpha	TC1800000153.mm.2	Multiple_Complex
Gm21836	3.4	4.03	-1.55	0.0475	0.5417	predicted gene, 21836 [Source:MGI Symbol;Acc:MGI:5434000]	TC0900003322.mm.2	Coding
Hist1h2an	8.44	9.07	-1.55	0.0138	0.3793	histone cluster 1, H2an	TC1300001562.mm.2	Coding
Klra8; Klra21; Klra14-ps; Klra3	3.8	4.44	-1.55	0.024	0.4489	killer cell lectin-like receptor, subfamily A, member 8; killer cell lectin-like receptor subfamily A, member 21; killer cell lectin-like receptor subfamily A, member 14, pseudogene; killer cell lectin-like receptor, subfamily A, member 3	TC0600003610.mm.2	Multiple_Complex
Adamts10	5.77	6.4	-1.55	0.0127	0.3642	a disintegrin-like and metallopeptidase (reprolysin type) with thrombospondin type 1 motif, 10	TC1700000584.mm.2	Multiple_Complex
Ctla4	4.29	4.92	-1.55	0.0139	0.3804	cytotoxic T-lymphocyte-associated protein 4	TC0100000485.mm.2	Multiple_Complex
Arhgef6	11.5	12.14	-1.55	0.0111	0.3509	Rac/Cdc42 guanine nucleotide exchange factor (GEF) 6	TC0X00002269.mm.2	Multiple_Complex
Gm10203	4.68	5.32	-1.55	0.0086	0.3282	predicted gene 10203 [Source:MGI Symbol;Acc:MGI:3642365]	TC0600001767.mm.2	Coding
Stxbp2	4.67	5.31	-1.56	0.0278	0.4701	syntaxin binding protein 2	TC0800000017.mm.2	Multiple_Complex
Zfp600	5.27	5.91	-1.56	0.0132	0.3709	zinc finger protein 600	TC0400001878.mm.2	Multiple_Complex
Clec4b1	3.48	4.12	-1.56	0.0054	0.2878	C-type lectin domain family 4, member b1	TC0600001400.mm.2	Coding
Scrg1	2.89	3.53	-1.56	0.0015	0.1742	scrapie responsive gene 1	TC0800000627.mm.2	Coding
AI607873	9.62	10.26	-1.56	0.0059	0.2957	expressed sequence AI607873	TC0100003593.mm.2	Coding
Adh5	5.58	6.22	-1.56	0.0098	0.3377	alcohol dehydrogenase 5 (class III), chi polypeptide	TC0300001415.mm.2	Multiple_Complex
Cep170b	4.23	4.87	-1.56	0.0302	0.4794	centrosomal protein 170B	TC1200001269.mm.2	Coding
Pgls	6.91	7.54	-1.56	0.0099	0.3392	6-phosphogluconolactonase	TC0800003228.mm.2	Multiple_Complex
Sly	3.66	4.3	-1.56	0.0139	0.3804	Sycp3 like Y-linked	TC0Y00000347.mm.2	Coding
Sly	3.66	4.3	-1.56	0.0139	0.3804	Sycp3 like Y-linked	TC0Y00000406.mm.2	Coding
Gm3233	3.35	3.99	-1.56	0.0005	0.1071	predicted gene 3233 [Source:MGI Symbol;Acc:MGI:3781411]; predicted gene 3233	TC1000002427.mm.2	Coding
Ifrd1	8.6	9.24	-1.56	0.014	0.3806	interferon-related developmental regulator 1	TC1200001663.mm.2	Multiple_Complex
Krtap6-3	3.69	4.33	-1.56	0.002	0.1964	keratin associated protein 6-3	TC1600000970.mm.2	Coding
Krtap6-1	3.31	3.96	-1.56	0.0019	0.1909	keratin associated protein 6-1	TC1600000968.mm.2	Coding
Olfr411	3.07	3.71	-1.56	0.0428	0.5276	olfactory receptor 411	TC1100003192.mm.2	Multiple_Complex
E130304I02Rik	2.87	3.52	-1.57	0.0003	0.085	RIKEN cDNA E130304I02 gene	TC0700000666.mm.2	Multiple_Complex
Pcdhac1; Pcdhac2; Pcdha4; Pcdha6; Pcdha7; Pcdha5; Pcdha11; Pcdha10; Pcdha1; Pcdha9; Pcdha3; Pcdha12; Pcdha2; Pcdha8; Gm37013	2.98	3.62	-1.57	0.0463	0.5397	protocadherin alpha subfamily C, 1; protocadherin alpha subfamily C, 2; protocadherin alpha 4; protocadherin alpha 6; protocadherin alpha 7; protocadherin alpha 5; protocadherin alpha 11; protocadherin alpha 10; protocadherin alpha 1; protocadherin alpha 9; protocadherin alpha 3; protocadherin alpha 12; protocadherin alpha 2; protocadherin alpha 8; predicted gene, 37013	TC1800001740.mm.2	Coding
Sumo1	10.64	11.29	-1.57	0.0141	0.3808	small ubiquitin-like modifier 1	TC0100002405.mm.2	Multiple_Complex
Rpl29	11.4	12.05	-1.57	0.0047	0.2745	ribosomal protein L29	TC0900001347.mm.2	Coding
Xk	6.36	7.01	-1.57	0.0114	0.3541	Kell blood group precursor (McLeod phenotype) homolog	TC0X00000110.mm.2	Coding
Gm3696	3.99	4.65	-1.57	0.0305	0.4804	predicted gene 3696	TC1400002849.mm.2	Coding
Acaca	5.4	6.06	-1.57	0.0127	0.3642	acetyl-Coenzyme A carboxylase alpha	TC1100001276.mm.2	Multiple_Complex
Klk1b24	3.39	4.04	-1.57	0.006	0.2969	kallikrein 1-related peptidase b24	TC0700000792.mm.2	Coding
Gm16867; Gm21464	4.77	5.42	-1.57	0.0244	0.4519	predicted gene, 16867 [Source:MGI Symbol;Acc:MGI:4439791]; predicted gene, 21464; PREDICTED: predicted gene, 16867 (Gm16867), miscRNA.	TC1400002314.mm.2	Multiple_Complex
Fam122b	3.9	4.56	-1.58	0.0026	0.2231	family with sequence similarity 122, member B	TC0X00002236.mm.2	Multiple_Complex
AB124611	3.32	3.97	-1.58	0.0315	0.4816	cDNA sequence AB124611	TC0900000199.mm.2	Coding
Disp1	6.15	6.81	-1.58	0.0377	0.5042	dispatched homolog 1 (Drosophila)	TC0100003721.mm.2	Coding
Serpina3f	3.99	4.65	-1.58	0.0272	0.4672	serine (or cysteine) peptidase inhibitor, clade A, member 3F	TC1200002524.mm.2	Coding
Gm11710; Gm11711; Cd300lh	5.96	6.62	-1.58	0.0367	0.5026	predicted gene 11710; predicted gene 11711; CD300 antigen like family member H	TC1100004057.mm.2	Coding
Lsm2	5.69	6.35	-1.58	0.0053	0.2868	LSM2 homolog, U6 small nuclear RNA associated (S. cerevisiae)	TC1700000657.mm.2	Multiple_Complex
Nmt2	7.52	8.18	-1.58	0.0312	0.4816	N-myristoyltransferase 2	TC0200000004.mm.2	Multiple_Complex
Igdcc4	4.99	5.65	-1.58	0.0359	0.4986	immunoglobulin superfamily, DCC subclass, member 4	TC0900000829.mm.2	Multiple_Complex
Ppp2cb	9.03	9.69	-1.58	0.0074	0.3191	protein phosphatase 2 (formerly 2A), catalytic subunit, beta isoform	TC0800000392.mm.2	Coding
Gm20481	3.61	4.27	-1.58	0.0262	0.4585	predicted gene 20481 [Source:MGI Symbol;Acc:MGI:5141946]	TC1700000655.mm.2	Coding
Card6	4.04	4.71	-1.58	0.0066	0.3031	caspase recruitment domain family, member 6	TC1500001152.mm.2	Multiple_Complex
Magea8	2.94	3.61	-1.58	0.0126	0.3641	melanoma antigen, family A, 8	TC0X00003230.mm.2	Coding
Olfr1351	2.7	3.37	-1.59	0.028	0.4729	olfactory receptor 1351	TC1000000800.mm.2	Coding
Plbd1	11.95	12.61	-1.59	0.0002	0.0725	phospholipase B domain containing 1	TC0600003329.mm.2	Multiple_Complex
Noct	8.51	9.18	-1.59	0.0298	0.4787	nocturnin	TC0300000354.mm.2	Multiple_Complex
Lyz1	4.85	5.51	-1.59	0.0172	0.4099	lysozyme 1	TC1000002930.mm.2	Coding
Slc35a3	5.09	5.76	-1.59	0.0265	0.4608	solute carrier family 35 (UDP-N-acetylglucosamine (UDP-GlcNAc) transporter), member 3	TC0300003250.mm.2	Multiple_Complex
Vmn1r208	2.96	3.63	-1.59	0.0029	0.2321	vomeronasal 1 receptor 208	TC1300001602.mm.2	Coding
Adam19	7.55	8.22	-1.59	0.02	0.4253	a disintegrin and metallopeptidase domain 19 (meltrin beta)	TC1100000464.mm.2	Multiple_Complex
9030619P08Rik	3.24	3.91	-1.59	0.0005	0.1047	lymphocyte antigen 6 complex pseudogene	TC1500001736.mm.2	Multiple_Complex
Fam122a	9.93	10.61	-1.59	0.0145	0.3847	family with sequence similarity 122, member A	TC1900001282.mm.2	Coding
2310002L09Rik	11.58	12.26	-1.6	8.39e-05	0.0466	RIKEN cDNA 2310002L09 gene	TC0400002867.mm.2	Multiple_Complex
Gm6613	4.42	5.1	-1.6	0.0035	0.2427	PREDICTED: predicted gene 6613 (Gm6613), mRNA.	TC1000002600.mm.2	Coding
5430417L22Rik; Inafm2; RP23-172B16.3	7.22	7.9	-1.6	0.0086	0.3282	RIKEN cDNA 5430417L22 gene (5430417L22Rik), long non-coding RNA.; InaF motif containing 2 [Source:MGI Symbol;Acc:MGI:1915354]; RIKEN cDNA 5430417L22 gene; novel transcript (5430417L22Rik)	TC0200001745.mm.2	Multiple_Complex
Synpo2	12.39	13.07	-1.6	0.0182	0.4147	synaptopodin 2	TC0300002872.mm.2	Multiple_Complex
Senp5	6.47	7.15	-1.6	0.0008	0.1327	SUMO/sentrin specific peptidase 5	TC1600001493.mm.2	Multiple_Complex
Gm8539	4.36	5.04	-1.61	0.0375	0.5042	PREDICTED: predicted gene 8539 (Gm8539), mRNA.	TC0500002020.mm.2	Coding
Lilrb4a	6.27	6.96	-1.61	0.006	0.2973	leukocyte immunoglobulin-like receptor, subfamily B, member 4A	TC1000003214.mm.2	Coding
Tacc2	14.45	15.14	-1.61	0.0062	0.3002	transforming, acidic coiled-coil containing protein 2	TC0700001906.mm.2	Multiple_Complex
Tdrd1	3.94	4.63	-1.61	0.0166	0.4028	tudor domain containing 1	TC1900000809.mm.2	Coding
1500011B03Rik	3.14	3.83	-1.61	0.0075	0.3209	RIKEN cDNA 1500011B03 gene	TC0500003734.mm.2	Multiple_Complex
Arhgef5	5.58	6.27	-1.61	0.0178	0.4121	Rho guanine nucleotide exchange factor (GEF) 5	TC0600000487.mm.2	Multiple_Complex
Ccl6	6.22	6.91	-1.61	0.0245	0.4519	chemokine (C-C motif) ligand 6	TC1100003399.mm.2	Multiple_Complex
Hspa1b; Hspa1a	5.45	6.14	-1.61	0.0487	0.544	heat shock protein 1B; heat shock protein 1A	TC1700001935.mm.2	Coding
Cdv3	14.64	15.34	-1.61	0.0016	0.1814	carnitine deficiency-associated gene expressed in ventricle 3	TC0900002969.mm.2	Multiple_Complex
Map3k15	4.64	5.33	-1.62	0.0001	0.0531	mitogen-activated protein kinase kinase kinase 15	TC0X00001629.mm.2	Coding
Gmip	3.72	4.41	-1.62	0.0163	0.399	Gem-interacting protein	TC0800000725.mm.2	Multiple_Complex
Pcdhb17	3.09	3.79	-1.62	0.0115	0.3557	protocadherin beta 17	TC1800000374.mm.2	Coding
2021-09-06	4.81	5.5	-1.62	0.0447	0.5361	septin 6	TC0X00002053.mm.2	Multiple_Complex
Tnip3	5.94	6.64	-1.62	0.016	0.3984	TNFAIP3 interacting protein 3	TC0600000764.mm.2	Multiple_Complex
Btbd16	3.08	3.78	-1.62	0.0053	0.2878	BTB (POZ) domain containing 16	TC0700001908.mm.2	Coding
Irgm1	8.01	8.72	-1.63	0.018	0.4139	immunity-related GTPase family M member 1	TC1100002641.mm.2	Multiple_Complex
Fxyd2	6.98	7.68	-1.63	0.0142	0.3808	FXYD domain-containing ion transport regulator 2	TC0900000541.mm.2	Multiple_Complex
Irf2bp2	9.26	9.97	-1.63	0.0112	0.3509	interferon regulatory factor 2 binding protein 2	TC0800003193.mm.2	Multiple_Complex
Lypd6b	3.53	4.24	-1.63	0.007	0.3111	LY6/PLAUR domain containing 6B	TC0200000803.mm.2	Multiple_Complex
Cep290	5.53	6.24	-1.63	0.0245	0.4519	centrosomal protein 290	TC1000001224.mm.2	Coding
Dppa2	3.61	4.32	-1.63	0.0028	0.2311	developmental pluripotency associated 2	TC1600000693.mm.2	Coding
Gm11060	7.96	8.67	-1.64	0.0287	0.4755	predicted gene 11060 [Source:MGI Symbol;Acc:MGI:3779284]	TC0200001575.mm.2	Coding
Adgrg1	8.41	9.13	-1.64	0.0136	0.3771	adhesion G protein-coupled receptor G1	TC0800001126.mm.2	Multiple_Complex
5430419D17Rik	3.13	3.84	-1.64	0.0045	0.271	RIKEN cDNA 5430419D17 gene	TC0700001916.mm.2	Multiple_Complex
Htt	6.66	7.38	-1.64	0.0458	0.5384	huntingtin	TC0500000385.mm.2	Multiple_Complex
Aacs	3.76	4.47	-1.64	0.0294	0.4763	acetoacetyl-CoA synthetase	TC0500001464.mm.2	Multiple_Complex
Unc13b	5.58	6.29	-1.64	0.0258	0.4561	unc-13 homolog B (C. elegans)	TC0400000432.mm.2	Multiple_Complex
Ucp2	12.22	12.94	-1.65	0.0102	0.3422	uncoupling protein 2 (mitochondrial, proton carrier)	TC0700001409.mm.2	Multiple_Complex
Rnf141	3.92	4.64	-1.65	0.0041	0.265	ring finger protein 141	TC0700004658.mm.2	Multiple_Complex
Efhd2	6.1	6.82	-1.65	0.0005	0.1047	EF hand domain containing 2	TC0400003894.mm.2	Coding
Pde8a	8.67	9.4	-1.65	0.0125	0.3629	phosphodiesterase 8A	TC0700001169.mm.2	Multiple_Complex
Tube1	2.9	3.63	-1.66	0.0028	0.2311	epsilon-tubulin 1	TC1000000324.mm.2	Coding
Ndnf	7.04	7.78	-1.66	0.0377	0.5042	neuron-derived neurotrophic factor	TC0600000765.mm.2	Multiple_Complex
Neu2	3.93	4.67	-1.67	0.0284	0.4752	neuraminidase 2	TC0100000817.mm.2	Coding
Vwf	8.41	9.15	-1.67	0.008	0.326	Von Willebrand factor homolog	TC0600001462.mm.2	Multiple_Complex
Zfp775	3.58	4.32	-1.67	0.0009	0.1378	zinc finger protein 775	TC0600000562.mm.2	Coding
Dlx1	3.61	4.36	-1.67	0.0294	0.4763	distal-less homeobox 1	TC0200001042.mm.2	Multiple_Complex
Clstn2	3.68	4.42	-1.67	0.0083	0.326	calsyntenin 2	TC0900002898.mm.2	Multiple_Complex
Rb1	4.48	5.23	-1.68	0.001	0.1518	retinoblastoma 1	TC1400002387.mm.2	NonCoding
Rb1	3.29	4.04	-1.68	0.0187	0.4173	retinoblastoma 1	TC1400002382.mm.2	NonCoding
Xylt1	4.55	5.3	-1.68	0.0307	0.4804	xylosyltransferase 1	TC0700001689.mm.2	Multiple_Complex
Xdh	10.66	11.41	-1.69	0.0044	0.2679	xanthine dehydrogenase	TC1700002526.mm.2	Multiple_Complex
Rab36	3.99	4.75	-1.69	0.0021	0.2036	RAB36, member RAS oncogene family	TC1000000707.mm.2	Multiple_Complex
Tppp3	6.21	6.97	-1.69	0.0126	0.3638	tubulin polymerization-promoting protein family member 3	TC0800002822.mm.2	Coding
Maff	3.25	4.01	-1.69	0.0212	0.433	v-maf musculoaponeurotic fibrosarcoma oncogene family, protein F (avian)	TC1500000673.mm.2	Coding
2700046A07Rik	4.05	4.81	-1.69	0.0014	0.1688	RIKEN cDNA 2700046A07 gene	TC1800001445.mm.2	Multiple_Complex
Cracr2b	6.35	7.11	-1.7	0.0235	0.4473	calcium release activated channel regulator 2B	TC0700002054.mm.2	Multiple_Complex
Gm20871	3.73	4.49	-1.7	0.0211	0.433	Sycp3 like Y-linked pseudogene	TC0Y00000558.mm.2	Multiple_Complex
Krtap5-1	4.9	5.66	-1.7	0.0238	0.4482	keratin associated protein 5-1	TC0700004563.mm.2	Coding
Zfp418	4.83	5.6	-1.7	0.0185	0.4156	zinc finger protein 418	TC0700000101.mm.2	Multiple_Complex
Gm20747; Gm21683	2.98	3.75	-1.7	0.0018	0.188	predicted gene, 20747; predicted gene, 21683	TC0Y00000057.mm.2	Coding
Gm20747	2.98	3.75	-1.7	0.0018	0.188	predicted gene, 20747	TC0Y00000374.mm.2	Coding
Gm20747	2.98	3.75	-1.7	0.0018	0.188	predicted gene, 20747	TC0Y00000460.mm.2	Coding
Gm17266	3.15	3.91	-1.7	0.0006	0.1173	PREDICTED: predicted gene, 17266 (Gm17266), mRNA.	TC1800001717.mm.2	Coding
Clec12b	2.88	3.64	-1.7	5.29e-05	0.0379	C-type lectin domain family 12, member B	TC0600003232.mm.2	Coding
Plac9b	8.05	8.83	-1.71	0.0165	0.4012	placenta specific 9b	TC1400001612.mm.2	Coding
Slc38a2	14.89	15.66	-1.71	0.0259	0.4569	solute carrier family 38, member 2	TC1500002142.mm.2	Multiple_Complex
Trim39	5.82	6.6	-1.71	0.0001	0.0531	tripartite motif-containing 39	TC1700002018.mm.2	Multiple_Complex
Slc9a2	4.81	5.59	-1.72	0.0348	0.4955	solute carrier family 9 (sodium/hydrogen exchanger), member 2	TC0100000302.mm.2	Coding
Fam65c	2.79	3.57	-1.72	0.0024	0.2152	family with sequence similarity 65, member C	TC0200005205.mm.2	Multiple_Complex
Gprc5a	3.78	4.56	-1.72	0.0011	0.1521	G protein-coupled receptor, family C, group 5, member A	TC0600001602.mm.2	Coding
Olfr135	3.04	3.82	-1.72	0.0196	0.4236	olfactory receptor 135	TC1700000798.mm.2	Coding
Cd163	6.34	7.13	-1.73	0.0243	0.4513	CD163 antigen	TC0600001418.mm.2	Coding
Colec10	3.38	4.17	-1.73	0.0091	0.3289	collectin sub-family member 10	TC1500000387.mm.2	Coding
Ssty2	3.81	4.6	-1.73	0.0121	0.3589	spermiogenesis specific transcript on the Y 2	TC0Y00000059.mm.2	Coding
Tex35	3.25	4.05	-1.73	0.0225	0.4431	testis expressed 35	TC0100003327.mm.2	Coding
Clec4a3	4.08	4.88	-1.74	0.0072	0.3147	C-type lectin domain family 4, member a3	TC0600001398.mm.2	Coding
Pde11a	3	3.8	-1.74	0.0083	0.326	phosphodiesterase 11A	TC0200003801.mm.2	Multiple_Complex
Retnla	4.28	5.08	-1.74	0.0104	0.3462	resistin like alpha	TC1600000698.mm.2	Coding
Mif	9.78	10.58	-1.74	0.0151	0.3915	macrophage migration inhibitory factor	TC1000002388.mm.2	Coding
Avl9	5.9	6.7	-1.74	0.0069	0.3091	AVL9 homolog (S. cerevisiase)	TC0600000676.mm.2	Multiple_Complex
Fubp3	3.47	4.28	-1.75	0.001	0.1504	far upstream element (FUSE) binding protein 3	TC0200000552.mm.2	Multiple_Complex
Otulin	6.77	7.58	-1.75	0.0317	0.4816	OTU deubiquitinase with linear linkage specificity	TC1500001299.mm.2	Coding
Lss	5.11	5.91	-1.75	0.0385	0.5069	lanosterol synthase	TC1000000744.mm.2	Multiple_Complex
Tfdp2	12.78	13.59	-1.75	0.0077	0.3241	transcription factor Dp 2	TC0900001210.mm.2	Multiple_Complex
Plac9a	7.82	8.63	-1.75	0.0078	0.3257	placenta specific 9a	TC1400001604.mm.2	Coding
Prkd2	9.41	10.23	-1.75	0.0375	0.5042	protein kinase D2	TC0700000239.mm.2	Coding
Lnx2	10.88	11.69	-1.76	0.0101	0.3413	ligand of numb-protein X 2	TC0500003619.mm.2	Multiple_Complex
Gm2310	7.42	8.24	-1.76	0.029	0.4763	predicted gene 2310 [Source:MGI Symbol;Acc:MGI:3780481]	TC1500001181.mm.2	Coding
Prg4	7.6	8.43	-1.77	0.0317	0.4816	proteoglycan 4 (megakaryocyte stimulating factor, articular superficial zone protein)	TC0100003240.mm.2	Coding
Glcci1	6.56	7.39	-1.77	0.0026	0.2243	glucocorticoid induced transcript 1	TC0600003489.mm.2	Multiple_Complex
Grm1	8.49	9.32	-1.78	0.0173	0.41	glutamate receptor, metabotropic 1	TC1000001745.mm.2	Multiple_Complex
Gm8082	3.31	4.15	-1.79	0.0123	0.3605	predicted gene 8082 [Source:MGI Symbol;Acc:MGI:3646131]	TC1400001845.mm.2	Coding
Satb2	7	7.84	-1.79	0.0315	0.4816	special AT-rich sequence binding protein 2	TC0100002365.mm.2	Multiple_Complex
Actl6b	4.49	5.33	-1.8	0.0194	0.4226	actin-like 6B	TC0500001628.mm.2	Multiple_Complex
Mfap5	4.94	5.79	-1.8	0.0142	0.3808	microfibrillar associated protein 5	TC0600001384.mm.2	Multiple_Complex
Tex30	5.47	6.32	-1.8	0.0035	0.2427	testis expressed 30	TC0100003876.mm.2	Multiple_Complex
Tslp	3.12	3.97	-1.8	0.0017	0.1814	thymic stromal lymphopoietin	TC1800000263.mm.2	Multiple_Complex
Slmap	9.85	10.71	-1.81	0.0008	0.1327	sarcolemma associated protein	TC1400001621.mm.2	Multiple_Complex
Lyve1	8.76	9.62	-1.81	0.0082	0.326	lymphatic vessel endothelial hyaluronan receptor 1	TC0700004104.mm.2	Coding
Rorc	8.68	9.54	-1.81	4.68e-05	0.0367	RAR-related orphan receptor gamma	TC0300000864.mm.2	Multiple_Complex
Gm3029	4.02	4.87	-1.81	0.033	0.4861	predicted gene 3029 [Source:MGI Symbol;Acc:MGI:3781207]; predicted gene 3029	TC1400000016.mm.2	Coding
Map2k1	7.72	8.58	-1.81	0.001	0.1504	mitogen-activated protein kinase kinase 1	TC0900002491.mm.2	Multiple_Complex
Ces1d	8.98	9.84	-1.82	0.0006	0.1102	carboxylesterase 1D	TC0800002702.mm.2	Multiple_Complex
Ppie	6.74	7.6	-1.82	0.0161	0.3984	peptidylprolyl isomerase E (cyclophilin E)	TC0400003478.mm.2	Multiple_Complex
Gmnn	7.76	8.62	-1.82	0.0047	0.2745	geminin	TC1300001666.mm.2	Coding
Olfr1036	5.51	6.37	-1.82	0.0029	0.2321	olfactory receptor 1036	TC0200001267.mm.2	Coding
Etv6	9.9	10.77	-1.83	0.0055	0.2892	ets variant 6	TC0600001579.mm.2	Multiple_Complex
Gpr19	4.94	5.81	-1.83	0.0057	0.2916	G protein-coupled receptor 19	TC0600003311.mm.2	Multiple_Complex
Wnk2	10.42	11.31	-1.85	0.0358	0.4978	WNK lysine deficient protein kinase 2	TC1300001953.mm.2	Multiple_Complex
Mus81	5.46	6.35	-1.85	0.0002	0.0729	MUS81 endonuclease homolog (yeast)	TC1900000969.mm.2	Multiple_Complex
Gm10382; Gm19631	7.7	8.59	-1.85	0.0181	0.414	predicted gene 10382 [Source:MGI Symbol;Acc:MGI:3647829]; PREDICTED: predicted gene, 19631, transcript variant 1 (Gm19631), miscRNA.; PREDICTED: predicted gene, 19631, transcript variant 2 (Gm19631), miscRNA.	TC0500001459.mm.2	Multiple_Complex
Tox3	5.94	6.83	-1.85	0.0445	0.5361	TOX high mobility group box family member 3	TC0800002674.mm.2	Multiple_Complex
Mrpl14	9.12	10.02	-1.86	0.0178	0.4125	mitochondrial ribosomal protein L14	TC1700000869.mm.2	Multiple_Complex
Ano5	4	4.9	-1.87	0.0152	0.3915	anoctamin 5	TC0700000912.mm.2	Multiple_Complex
Tram2	6.22	7.12	-1.87	0.0058	0.2934	translocating chain-associating membrane protein 2	TC0100002038.mm.2	Multiple_Complex
Nr1h3	8.4	9.3	-1.87	0.0133	0.3711	nuclear receptor subfamily 1, group H, member 3	TC0200004109.mm.2	Multiple_Complex
Gm21760	3.18	4.08	-1.87	0.0028	0.2311	predicted gene, 21760 [Source:MGI Symbol;Acc:MGI:5433924]	TC0Y00000204.mm.2	Coding
Tmem108	4.95	5.86	-1.87	0.0248	0.452	transmembrane protein 108	TC0900002972.mm.2	Multiple_Complex
Olfr77	4.33	5.24	-1.88	0.0174	0.4102	olfactory receptor 77	TC0900000158.mm.2	Coding
Agmo	6.25	7.17	-1.88	0.0006	0.1106	alkylglycerol monooxygenase	TC1200000334.mm.2	Multiple_Complex
Cd300lf	4.28	5.2	-1.88	0.0093	0.3289	CD300 antigen like family member F	TC1100004060.mm.2	Multiple_Complex
Sik1	9.33	10.25	-1.88	0.0204	0.428	salt inducible kinase 1	TC1700001827.mm.2	Multiple_Complex
Vmn1r90; Nlrp5-ps; Vmn1r181	4.64	5.55	-1.89	0.0066	0.3031	vomeronasal 1 receptor 90; NLR family, pyrin domain containing 5, pseudogene; vomeronasal 1 receptor 181	TC0700002387.mm.2	Multiple_Complex
Fam117b	8.73	9.65	-1.89	0.0171	0.409	family with sequence similarity 117, member B	TC0100000464.mm.2	Multiple_Complex
1700071K01Rik	7.46	8.38	-1.89	0.0033	0.2377	RIKEN cDNA 1700071K01 gene	TC1100003356.mm.2	Multiple_Complex
Nnt	12.65	13.57	-1.9	0.0119	0.3583	nicotinamide nucleotide transhydrogenase	TC1300002740.mm.2	Multiple_Complex
Krtap4-7	3.21	4.13	-1.9	0.0074	0.3196	keratin associated protein 4-7	TC1100003725.mm.2	Coding
Ms4a4a	4.77	5.7	-1.91	0.0002	0.0768	PREDICTED: membrane-spanning 4-domains, subfamily A, member 4A (Ms4a4a), mRNA.	TC1900000216.mm.2	Multiple_Complex
Gata2	8.17	9.1	-1.91	0.0102	0.3422	GATA binding protein 2	TC0600001029.mm.2	Multiple_Complex
Ccdc122	2.95	3.89	-1.91	0.0475	0.5417	coiled-coil domain containing 122	TC1400001077.mm.2	Multiple_Complex
Mylk3	14.95	15.88	-1.92	0.0003	0.085	myosin light chain kinase 3	TC0800002609.mm.2	Multiple_Complex
Slc38a5	3.72	4.66	-1.92	0.0234	0.4471	solute carrier family 38, member 5	TC0X00000088.mm.2	Coding
Smim10l1	8.21	9.15	-1.92	0.0008	0.1378	small integral membrane protein 10 like 1	TC0600001571.mm.2	Multiple_Complex
Gm13547	7.88	8.83	-1.92	0.0438	0.5352	predicted gene 13547	TC0200000509.mm.2	Multiple_Complex
Sos2	11.69	12.64	-1.93	0.001	0.1474	son of sevenless homolog 2 (Drosophila)	TC1200001869.mm.2	Multiple_Complex
Serpini2	3.33	4.28	-1.93	0.019	0.4207	serine (or cysteine) peptidase inhibitor, clade I, member 2	TC0300002166.mm.2	Coding
Mdga1	6.33	7.29	-1.94	0.0006	0.1109	MAM domain containing glycosylphosphatidylinositol anchor 1	TC1700001794.mm.2	Multiple_Complex
Nfil3	6.08	7.04	-1.94	8.5e-06	0.0111	nuclear factor, interleukin 3, regulated	TC1300002013.mm.2	Coding
Fam107a	7.43	8.4	-1.96	0.0048	0.2747	family with sequence similarity 107, member A	TC1400001439.mm.2	Multiple_Complex
Fkbp5	10.73	11.71	-1.97	0.0063	0.3012	FK506 binding protein 5	TC1700001757.mm.2	Multiple_Complex
1700112E06Rik	3.2	4.18	-1.97	2.1e-05	0.0194	RIKEN cDNA 1700112E06 gene	TC1400000207.mm.2	Multiple_Complex
Hand2	8.57	9.56	-1.99	0.0022	0.2044	heart and neural crest derivatives expressed transcript 2	TC0800000625.mm.2	Coding
Map3k6	4.22	5.21	-1.99	4.53e-06	0.0072	mitogen-activated protein kinase kinase kinase 6	TC0400001607.mm.2	Multiple_Complex
Cd52	4.5	5.5	-2	0.0081	0.326	CD52 antigen	TC0400003724.mm.2	Multiple_Complex
Cntrob	4.05	5.05	-2	0.0047	0.2747	centrobin, centrosomal BRCA2 interacting protein	TC1100003035.mm.2	Multiple_Complex
ND6	11.98	12.98	-2.01	0.0285	0.4752	NADH dehydrogenase subunit 6	TC0M00000027.mm.2	Multiple_Complex
Acsm5	4.69	5.69	-2.01	0.0028	0.2311	acyl-CoA synthetase medium-chain family member 5	TC0700001709.mm.2	Coding
Eya1	5.11	6.12	-2.01	0.0127	0.3643	eyes absent 1 homolog (Drosophila)	TC0100001985.mm.2	Multiple_Complex
Ubxn10	5.38	6.44	-2.07	0.0034	0.2388	UBX domain protein 10	TC0400003828.mm.2	Multiple_Complex
Fam46a	6.77	7.83	-2.08	0.0052	0.2843	family with sequence similarity 46, member A	TC0900002770.mm.2	Multiple_Complex
Gnmt	5.1	6.16	-2.09	0.0083	0.326	glycine N-methyltransferase	TC1700002187.mm.2	Multiple_Complex
Gm8281	3.79	4.88	-2.12	0.0016	0.1807	predicted gene, 8281 [Source:MGI Symbol;Acc:MGI:3647811]	TC1400002795.mm.2	Multiple_Complex
Gm21954	9.1	10.18	-2.12	0.0107	0.3493	predicted gene, 21954 [Source:MGI Symbol;Acc:MGI:5439423]	TC0300001996.mm.2	Coding
Gck	6.64	7.74	-2.14	0.0013	0.1671	glucokinase	TC1100002157.mm.2	Coding
Tmem171	5.88	7.02	-2.21	0.0087	0.3282	transmembrane protein 171	TC1300002506.mm.2	Coding
Ddit4	8.57	9.72	-2.21	0.0313	0.4816	DNA-damage-inducible transcript 4	TC1000002224.mm.2	Coding
Gm17530	3.01	4.16	-2.21	0.0064	0.3031	predicted gene, 17530	TC0900002778.mm.2	Coding
Cdh4	3.61	4.79	-2.26	0.0003	0.085	cadherin 4	TC0200002772.mm.2	Multiple_Complex
Slc38a4	7.27	8.45	-2.27	0.0006	0.1105	solute carrier family 38, member 4	TC1500002147.mm.2	Coding
Rmrp	15.48	16.68	-2.3	0.0249	0.452	RNA component of mitochondrial RNAase P	TC0400002526.mm.2	NonCoding
Ptgds	16.01	17.23	-2.33	0.0002	0.0711	prostaglandin D2 synthase (brain)	TC0200003151.mm.2	Multiple_Complex
Rin3	6.16	7.43	-2.42	0.0026	0.2243	Ras and Rab interactor 3	TC1200001012.mm.2	Multiple_Complex
G0s2	10.21	11.49	-2.43	0.0031	0.2352	G0/G1 switch gene 2	TC0100003838.mm.2	Coding
Ms4a14	3.27	4.57	-2.45	2.02e-05	0.0194	PREDICTED: membrane-spanning 4-domains, subfamily A, member 14 (Ms4a14), mRNA.	TC1900001130.mm.2	Coding
Pid1	5.64	6.94	-2.46	0.0048	0.2749	phosphotyrosine interaction domain containing 1	TC0100002690.mm.2	Multiple_Complex
Acta2	12.03	13.35	-2.49	0.0206	0.4281	actin, alpha 2, smooth muscle, aorta	TC1900001415.mm.2	Multiple_Complex
Entpd4	14.26	15.59	-2.53	5.56e-06	0.0082	ectonucleoside triphosphate diphosphohydrolase 4	TC1400000980.mm.2	Multiple_Complex
Poln; Haus3	4.42	5.77	-2.54	0.0014	0.1734	DNA polymerase N; HAUS augmin-like complex, subunit 3	TC0500002229.mm.2	Coding
Irs2	6.42	7.78	-2.56	0.0161	0.3984	insulin receptor substrate 2	TC0800001694.mm.2	Coding
Uqcrc2	11.57	12.94	-2.57	4.07e-06	0.007	ubiquinol cytochrome c reductase core protein 2	TC0700001731.mm.2	Multiple_Complex
Atf7ip	6.3	7.8	-2.83	0.0001	0.0579	activating transcription factor 7 interacting protein	TC0600001625.mm.2	Multiple_Complex
Entpd4	15.43	16.95	-2.88	2.13e-08	0.0002	ectonucleoside triphosphate diphosphohydrolase 4	TC1400000975.mm.2	Multiple_Complex
Zbtb16	12.66	14.23	-2.97	4.81e-05	0.0367	zinc finger and BTB domain containing 16	TC0900002241.mm.2	Coding
Apobec1	4.86	6.6	-3.32	0.0003	0.089	apolipoprotein B mRNA editing enzyme, catalytic polypeptide 1	TC0600003071.mm.2	Multiple_Complex
Amy1	7.09	8.85	-3.39	9.5e-07	0.0022	amylase 1, salivary	TC0300003247.mm.2	Multiple_Complex
Aldob	8.58	10.35	-3.41	3.41e-06	0.0063	aldolase B, fructose-bisphosphate	TC0400002638.mm.2	Multiple_Complex
Lama5	3.99	5.77	-3.45	8.82e-05	0.0467	laminin, alpha 5	TC0200005402.mm.2	Multiple_Complex
Arntl	7.17	8.97	-3.48	0.0054	0.2878	aryl hydrocarbon receptor nuclear translocator-like	TC0700001660.mm.2	Coding
2900060B14Rik	15.58	17.46	-3.67	0.0009	0.1436	RIKEN cDNA 2900060B14 gene	TC0100002938.mm.2	Multiple_Complex
Pisd-ps3	4.36	6.3	-3.83	2.1e-05	0.0194	phosphatidylserine decarboxylase, pseudogene 3	TCUn_JH58430400000005.mm.2	Multiple_Complex
Gm11114	16.41	18.41	-3.99	0.0253	0.4526	predicted gene 11114 [Source:MGI Symbol;Acc:MGI:3779366]	TC0900001109.mm.2	Coding
Tatdn1	9.1	11.42	-5	2.17e-09	3.4e-05	TatD DNase domain containing 1	TC1500001584.mm.2	Multiple_Complex

## Sheet: TAC_Brain_KOvsWT
Gene Symbol	Brain_KO Avg (log2)	Brain_WT Avg (log2)	Fold Change	P-val	FDR P-val	Description	ID	Group
Gm21860	11.07	7.95	8.68	2.78e-06	0.0062	predicted gene, 21860 [Source:MGI Symbol;Acc:MGI:5434024]	TC0Y00000551.mm.2	Coding
Gm21748	11.07	7.95	8.68	2.78e-06	0.0062	predicted gene, 21748 [Source:MGI Symbol;Acc:MGI:5433912]	TC0Y00000552.mm.2	Coding
Cd59a	8.94	6.75	4.56	4.72e-05	0.0276	CD59a antigen	TC0200001552.mm.2	Multiple_Complex
Mid1	10.47	8.56	3.76	3.59e-09	3.98e-05	midline 1	TC0X00001710.mm.2	Multiple_Complex
Mid1	11.19	9.29	3.73	2.56e-07	0.0009	midline 1	TC0Y00000221.mm.2	Coding
Mid1	11.19	9.29	3.73	2.56e-07	0.0009	midline 1	TC0Y00000224.mm.2	NonCoding
Hbb-bs; Hbb-b1	15.91	14.06	3.61	1.87e-07	0.0009	hemoglobin, beta adult s chain; hemoglobin, beta adult major chain	TC0700003909.mm.2	Multiple_Complex
ND6	12.32	10.59	3.32	0.0025	0.2288	NADH dehydrogenase subunit 6	TC0M00000027.mm.2	Multiple_Complex
Rmrp	16.37	14.81	2.94	0.0036	0.2548	RNA component of mitochondrial RNAase P	TC0400002526.mm.2	NonCoding
2900060B14Rik	16.05	14.52	2.88	0.0028	0.2377	RIKEN cDNA 2900060B14 gene	TC0100002938.mm.2	Multiple_Complex
Gm3604	5.94	4.51	2.7	0.0034	0.2531	predicted gene 3604	TC1300002161.mm.2	Coding
Adora2a	9.57	8.19	2.6	0.0008	0.1323	adenosine A2a receptor	TC1000000711.mm.2	Coding
Mag	9.95	8.58	2.57	0.0373	0.5852	myelin-associated glycoprotein	TC0700002780.mm.2	Coding
3425401B19Rik	4.6	3.26	2.52	0.0131	0.4328	RIKEN cDNA 3425401B19 gene	TC1400001708.mm.2	Coding
Myh8	5.27	3.96	2.48	0.0138	0.4403	myosin, heavy polypeptide 8, skeletal muscle, perinatal	TC1100000856.mm.2	Multiple_Complex
Syt2	7.69	6.38	2.47	0.0083	0.3608	synaptotagmin II	TC0100001237.mm.2	Coding
Lgi3	12.6	11.33	2.41	0.007	0.3425	leucine-rich repeat LGI family, member 3	TC1400000999.mm.2	Coding
Hbb-bt; Hbb-b2	15.83	14.59	2.38	1.02e-05	0.0141	hemoglobin, beta adult t chain; hemoglobin, beta adult minor chain	TC0700003908.mm.2	Coding
Hba-a2; Hba-a1	16.13	14.88	2.38	0.0001	0.0489	hemoglobin alpha, adult chain 2; hemoglobin alpha, adult chain 1	TC1100000336.mm.2	Multiple_Complex
Hba-a1; Hba-a2	16.19	14.95	2.35	0.0002	0.0518	hemoglobin alpha, adult chain 1; hemoglobin alpha, adult chain 2	TC1100000339.mm.2	Multiple_Complex
Hrh3	16.76	15.55	2.32	0.0198	0.4931	histamine receptor H3	TC0200005400.mm.2	Multiple_Complex
Rbms1	10.14	8.96	2.26	0.0001	0.049	RNA binding motif, single stranded interacting protein 1	TC0200003607.mm.2	Multiple_Complex
Adcy5	11.8	10.63	2.25	0.0006	0.1212	adenylate cyclase 5	TC1600000491.mm.2	Coding
Hist1h4f	6.9	5.79	2.16	0.0008	0.1323	histone cluster 1, H4f	TC1300001631.mm.2	Coding
Tspan9	9.9	8.8	2.14	0.0059	0.3116	tetraspanin 9	TC0600003185.mm.2	Multiple_Complex
Gm8841	11.81	10.72	2.12	0.0363	0.5852	PREDICTED: predicted gene 8841 (Gm8841), mRNA.	TC0800002828.mm.2	Coding
Nat8l	11.29	10.21	2.11	0.0156	0.4579	N-acetyltransferase 8-like	TC0500000366.mm.2	Multiple_Complex
Cnp	14.22	13.14	2.11	0.0076	0.3532	2,3-cyclic nucleotide 3 phosphodiesterase; 2',3'-cyclic nucleotide 3' phosphodiesterase	TC1100001628.mm.2	Multiple_Complex
Cfap100	4.96	3.89	2.1	0.0384	0.5885	cilia and flagella associated protein 100	TC0600002714.mm.2	Multiple_Complex
Rasd2	12.19	11.13	2.08	0.0184	0.4843	RASD family, member 2	TC0800000847.mm.2	Coding
Gm17364	7.46	6.41	2.07	0.006	0.3134	predicted gene, 17364 [Source:MGI Symbol;Acc:MGI:4936998]	TC1300001860.mm.2	Coding
Dpp10	12.48	11.43	2.07	0.0147	0.4489	dipeptidylpeptidase 10	TC0100002977.mm.2	Multiple_Complex
Gm13212	4.95	3.9	2.07	0.0115	0.4169	predicted gene 13212	TC0400004199.mm.2	Multiple_Complex
Chga	11.73	10.7	2.05	0.001	0.1474	chromogranin A	TC1200001018.mm.2	Coding
Gm2310	7.97	6.93	2.05	0.0094	0.3893	predicted gene 2310 [Source:MGI Symbol;Acc:MGI:3780481]	TC1500001181.mm.2	Coding
Ppp1r2-ps3	6.87	5.83	2.05	0.0024	0.226	protein phosphatase 1, regulatory (inhibitor) subunit 2, pseudogene 3	TC1900001359.mm.2	Multiple_Complex
Spock3	11.85	10.82	2.04	0.0005	0.1028	sparc/osteonectin, cwcv and kazal-like domains proteoglycan 3	TC0800000661.mm.2	Multiple_Complex
Necab2	9.94	8.92	2.03	0.0084	0.3623	N-terminal EF-hand calcium binding protein 2	TC0800001421.mm.2	Multiple_Complex
Pde1b	15.67	14.7	1.97	0.0038	0.2572	phosphodiesterase 1B, Ca2+-calmodulin dependent	TC1500001133.mm.2	Coding
Gabrd	7.52	6.54	1.97	0.0111	0.4128	gamma-aminobutyric acid (GABA) A receptor, subunit delta	TC0400004140.mm.2	Multiple_Complex
Nr2f1	8.78	7.8	1.96	0.0044	0.2795	nuclear receptor subfamily 2, group F, member 1	TC1300002351.mm.2	Multiple_Complex
Nrep	8.3	7.34	1.95	0.0024	0.226	neuronal regeneration related protein	TC1800001139.mm.2	Multiple_Complex
Mgst1	8.23	7.27	1.94	0.0079	0.3534	microsomal glutathione S-transferase 1	TC0600001639.mm.2	Multiple_Complex
Inf2	8.53	7.59	1.93	0.0086	0.3668	inverted formin, FH2 and WH2 domain containing	TC1200001261.mm.2	Multiple_Complex
Gulp1	6.94	6	1.91	0.0027	0.2375	GULP, engulfment adaptor PTB domain containing 1	TC0100000338.mm.2	Multiple_Complex
Pld5	7.37	6.45	1.89	0.0447	0.6144	phospholipase D family, member 5	TC0100003614.mm.2	Multiple_Complex
Scg5	14.61	13.69	1.89	0.0002	0.0566	secretogranin V	TC0200004364.mm.2	Multiple_Complex
Usp2	13.03	12.11	1.89	0.0027	0.2372	ubiquitin specific peptidase 2	TC0900000497.mm.2	Multiple_Complex
Fam169a	10.75	9.83	1.89	0.0023	0.2194	family with sequence similarity 169, member A	TC1300001098.mm.2	Multiple_Complex
Rcsd1	4.08	3.17	1.88	0.0007	0.1222	RCSD domain containing 1	TC0100003451.mm.2	Multiple_Complex
Cd59b	6.09	5.18	1.88	0.0006	0.1212	CD59b antigen	TC0200001551.mm.2	Coding
Gm9525	4.44	3.54	1.87	0.0149	0.4523	PREDICTED: predicted gene 9525 (Gm9525), mRNA.	TC1600001383.mm.2	Coding
Kifap3	14.62	13.74	1.85	0.0095	0.3893	kinesin-associated protein 3	TC0100001491.mm.2	Coding
Gm10135	5.85	4.96	1.85	0.0106	0.4082	predicted gene 10135 [Source:MGI Symbol;Acc:MGI:3710643]	TC0500002583.mm.2	Coding
Gm21897	12.57	11.69	1.85	0.0494	0.6376	predicted gene, 21897 [Source:MGI Symbol;Acc:MGI:5434061]	TC1600000188.mm.2	Coding
Slc35d3	5.37	4.49	1.84	0.0004	0.0929	solute carrier family 35, member D3	TC1000001821.mm.2	Coding
Sema7a	11.17	10.3	1.83	0.0005	0.1005	sema domain, immunoglobulin domain (Ig), and GPI membrane anchor, (semaphorin) 7A	TC0900000720.mm.2	Multiple_Complex
Ccp110	6.46	5.59	1.83	9.89e-05	0.0403	centriolar coiled coil protein 110	TC0700001701.mm.2	Multiple_Complex
Lynx1	14.69	13.83	1.82	0.0004	0.0984	Ly6/neurotoxin 1	TC1500001717.mm.2	Multiple_Complex
Anapc2	11.22	10.35	1.82	0.047	0.6251	anaphase promoting complex subunit 2	TC0200000406.mm.2	Multiple_Complex
Ache	10.95	10.08	1.82	0.0243	0.5292	acetylcholinesterase	TSUnmapped00000036.mm.2	Coding
1500004A13Rik	15.76	14.91	1.81	0.0016	0.1862	RIKEN cDNA 1500004A13 gene	TC0300002325.mm.2	NonCoding
Jag1	5.33	4.47	1.81	0.0382	0.5885	jagged 1	TC0200004713.mm.2	Multiple_Complex
Ntm	15.53	14.68	1.8	0.0043	0.2762	neurotrimin	TC0900001954.mm.2	Multiple_Complex
Kcnh3	8.41	7.56	1.8	0.0014	0.1696	potassium voltage-gated channel, subfamily H (eag-related), member 3	TC1500001009.mm.2	Multiple_Complex
Por	11.39	10.54	1.8	0.0422	0.6066	P450 (cytochrome) oxidoreductase	TC0500001584.mm.2	Multiple_Complex
Map4	13.13	12.3	1.79	0.0015	0.1735	microtubule-associated protein 4	TC0900001445.mm.2	Multiple_Complex
Erich6	5.49	4.65	1.79	0.0294	0.5508	glutamate rich 6	TC0300002043.mm.2	Coding
Fez1	10.05	9.21	1.79	0.0149	0.4523	fasciculation and elongation protein zeta 1 (zygin I)	TC0900000351.mm.2	Multiple_Complex
Chsy3	7.46	6.62	1.79	0.0231	0.5251	chondroitin sulfate synthase 3	TC1800000599.mm.2	Multiple_Complex
Vcpip1	11.47	10.63	1.79	0.0034	0.2499	valosin containing protein (p97)/p47 complex interacting protein 1	TC0100001944.mm.2	Multiple_Complex
Gpr155	10.15	9.33	1.78	0.0058	0.3113	G protein-coupled receptor 155	TC0200003753.mm.2	Multiple_Complex
Slc38a3	11.82	10.99	1.78	0.0025	0.2288	solute carrier family 38, member 3	TC0900003040.mm.2	Multiple_Complex
Hhip	7.47	6.64	1.78	0.0037	0.2562	Hedgehog-interacting protein	TC0800002525.mm.2	Multiple_Complex
Ngef	12.5	11.67	1.78	0.0022	0.2137	neuronal guanine nucleotide exchange factor	TC0100002764.mm.2	Multiple_Complex
Bcl11b	10.83	10	1.78	0.0054	0.3027	B cell leukemia/lymphoma 11B	TC1200002339.mm.2	Multiple_Complex
Tprgl	10.77	9.95	1.77	0.0272	0.5362	transformation related protein 63 regulated like	TC0400004117.mm.2	Multiple_Complex
Megf8	7.69	6.86	1.77	0.0409	0.6018	multiple EGF-like-domains 8	TC0700000413.mm.2	Multiple_Complex
Rpl23a; Snord42b	11.53	10.72	1.75	0.0074	0.3488	ribosomal protein L23A; small nucleolar RNA, C/D box 42B	TC1100003288.mm.2	Multiple_Complex
Scn2b	12.72	11.92	1.75	0.0118	0.4216	sodium channel, voltage-gated, type II, beta	TC0900000534.mm.2	Multiple_Complex
Opalin	8.61	7.8	1.75	0.0261	0.53	oligodendrocytic myelin paranodal and inner loop protein	TC1900001503.mm.2	Coding
Defb46	5.63	4.82	1.75	0.0146	0.4478	defensin beta 46	TC0800000183.mm.2	Coding
Lypd1	11.87	11.06	1.75	0.0021	0.2106	Ly6/Plaur domain containing 1	TC0100002997.mm.2	Coding
Eml2; Mir330	8.42	7.63	1.73	0.0031	0.2443	echinoderm microtubule associated protein like 2; microRNA 330	TC0700000290.mm.2	Multiple_Complex
Drd5	5.9	5.13	1.72	0.0048	0.2887	dopamine receptor D5	TC0500000437.mm.2	Coding
Slc35f3	7.16	6.39	1.71	6.14e-05	0.0333	solute carrier family 35, member F3	TC0800001573.mm.2	Coding
Hecw2	6.75	5.98	1.71	0.0058	0.3113	HECT, C2 and WW domain containing E3 ubiquitin protein ligase 2	TC0100002338.mm.2	Multiple_Complex
Gm5803	6.63	5.86	1.71	0.0046	0.2858	predicted gene 5803	TC1500001262.mm.2	Multiple_Complex
Ank1	7.92	7.15	1.7	0.0014	0.1705	ankyrin 1, erythroid	TC0800000291.mm.2	Multiple_Complex
Apmap	9.88	9.11	1.7	0.0297	0.5521	adipocyte plasma membrane associated protein	TC0200004842.mm.2	Multiple_Complex
Fam168b	13.17	12.4	1.7	0.0013	0.1696	family with sequence similarity 168, member B	TC0100002163.mm.2	Multiple_Complex
Olfr915	5.29	4.54	1.69	0.0007	0.1222	olfactory receptor 915	TC0900002060.mm.2	Coding
Grm3	14.25	13.5	1.69	0.0144	0.4468	glutamate receptor, metabotropic 3	TC0500001944.mm.2	Coding
Gm14698	7.8	7.04	1.69	0.0335	0.5729	predicted gene 14698 [Source:MGI Symbol;Acc:MGI:3709613]; predicted gene 14698	TC0X00000615.mm.2	Multiple_Complex
Gm3558	4.48	3.72	1.69	0.0036	0.2548	predicted gene 3558	TC1400002854.mm.2	Coding
Zmat2	13.34	12.59	1.69	0.0045	0.2854	zinc finger, matrin type 2	TC1800000347.mm.2	Multiple_Complex
Rnf26	6.35	5.6	1.69	0.0021	0.2106	ring finger protein 26	TC0600002518.mm.2	Multiple_Complex
Zfp595	5.08	4.33	1.69	0.0025	0.2288	zinc finger protein 595	TC1300002772.mm.2	Coding
Sdf4	13.21	12.45	1.69	0.0142	0.4468	stromal cell derived factor 4	TC0400002102.mm.2	Multiple_Complex
Pdxp	10.31	9.56	1.68	0.0323	0.5659	pyridoxal (pyridoxine, vitamin B6) phosphatase	TC1500002334.mm.2	Coding
Cpe	15.87	15.12	1.68	0.0192	0.4909	carboxypeptidase E	TC0800002310.mm.2	Multiple_Complex
Slc25a18	10.94	10.19	1.68	0.0006	0.1212	solute carrier family 25 (mitochondrial carrier), member 18	TC0600001354.mm.2	Coding
Gm17530	4	3.27	1.67	0.0416	0.6034	predicted gene, 17530	TC0900002778.mm.2	Coding
Gbp4	4.89	4.16	1.67	0.0396	0.5957	guanylate binding protein 4	TC0500003731.mm.2	Coding
Lrrc55	8.66	7.92	1.67	0.042	0.6066	leucine rich repeat containing 55	TC0200003888.mm.2	Multiple_Complex
Lef1	4.46	3.72	1.67	0.0266	0.5319	lymphoid enhancer binding factor 1	TC0300001330.mm.2	Multiple_Complex
Ptges2	8.24	7.52	1.66	0.0256	0.5292	prostaglandin E synthase 2	TC0200000578.mm.2	Multiple_Complex
Ccdc40	8.87	8.14	1.66	0.0131	0.4328	coiled-coil domain containing 40	TC1100001998.mm.2	Multiple_Complex
Mmp17	10.38	9.65	1.66	0.0081	0.3554	matrix metallopeptidase 17	TC0500001506.mm.2	Multiple_Complex
LOC100862223	6.07	5.34	1.66	0.0032	0.2469	PREDICTED: 40S ribosomal protein S12-like (LOC100862223), mRNA.	TC0X00002938.mm.2	Coding
Prss12	8.48	7.74	1.66	0.0275	0.5363	protease, serine 12 neurotrypsin (motopsin)	TC0300001256.mm.2	Coding
Gprin3	6.92	6.2	1.65	0.0095	0.3893	GPRIN family member 3	TC0600002385.mm.2	Coding
Rmnd5a	11.1	10.38	1.65	0.0339	0.5743	required for meiotic nuclear division 5 homolog A (S. cerevisiae)	TC0600002466.mm.2	Multiple_Complex
Mup8; Mup9; Mup2; Mup1	3.72	2.99	1.65	0.0066	0.3314	major urinary protein 8; major urinary protein 9; major urinary protein 2; major urinary protein 1	TC0400004210.mm.2	Multiple_Complex
Tmem240	6.86	6.15	1.64	0.0373	0.5852	transmembrane protein 240	TC0400002086.mm.2	Multiple_Complex
Notch2	6.43	5.72	1.64	0.0014	0.1705	notch 2	TC0300000974.mm.2	Multiple_Complex
Gm7120	9.35	8.65	1.63	0.026	0.53	predicted gene 7120	TC1300001349.mm.2	Coding
Glcci1	12.51	11.81	1.63	0.0141	0.4467	glucocorticoid induced transcript 1	TC0600003489.mm.2	Multiple_Complex
Snrpn; Snurf	18.78	18.07	1.63	0.0489	0.6344	small nuclear ribonucleoprotein N; SNRPN upstream reading frame	TC0700004652.mm.2	Coding
Kcnab3	9.52	8.81	1.63	0.001	0.1474	potassium voltage-gated channel, shaker-related subfamily, beta member 3	TC1100000908.mm.2	Multiple_Complex
Fbxl21	5.77	5.06	1.63	0.0077	0.3534	F-box and leucine-rich repeat protein 21	TC1300000688.mm.2	Coding
Gm6682	17.63	16.93	1.62	0.0115	0.4169	tubulin, alpha 1C pseudogene	TC1200000033.mm.2	Multiple_Complex
Cacng8	10.44	9.74	1.62	0.0369	0.5852	calcium channel, voltage-dependent, gamma subunit 8	TC0700000009.mm.2	Multiple_Complex
Fam132a	5.09	4.39	1.62	0.0474	0.6285	family with sequence similarity 132, member A	TC0400002101.mm.2	Multiple_Complex
Kcnc1	12.67	11.97	1.62	0.0079	0.3534	potassium voltage gated channel, Shaw-related subfamily, member 1	TC0700000874.mm.2	Multiple_Complex
Anapc13	12.59	11.91	1.61	0.0006	0.1205	anaphase promoting complex subunit 13	TC0900001290.mm.2	Coding
Dbp	16.24	15.55	1.61	0.0345	0.579	D site albumin promoter binding protein	TC0700000861.mm.2	Multiple_Complex
Tmem121	6.06	5.38	1.6	0.0005	0.1091	transmembrane protein 121	TC1200001284.mm.2	Coding
Tspan3	15.24	14.56	1.6	0.0165	0.4643	tetraspanin 3	TC0900002346.mm.2	Coding
Fut8	11.18	10.5	1.6	0.0111	0.4128	fucosyltransferase 8	TC1200000688.mm.2	Multiple_Complex
Dnpep	7.65	6.98	1.59	0.0004	0.0984	aspartyl aminopeptidase	TC0100002608.mm.2	Coding
2310022A10Rik	9.31	8.64	1.59	0.0343	0.5773	RIKEN cDNA 2310022A10 gene	TC0700000463.mm.2	Multiple_Complex
C330013J21Rik	6.44	5.78	1.59	0.0245	0.5292	RIKEN cDNA C330013J21 gene	TC0200005377.mm.2	Coding
Abcb1a	10.19	9.52	1.59	0.0038	0.2572	ATP-binding cassette, sub-family B (MDR/TAP), member 1A	TC0500000050.mm.2	Multiple_Complex
Erich3	6.5	5.84	1.59	0.018	0.4802	glutamate rich 3	TC0300001556.mm.2	Coding
Sipa1l1	14.18	13.51	1.59	0.0232	0.5251	signal-induced proliferation-associated 1 like 1	TC1200000769.mm.2	Multiple_Complex
Tacr3	5.54	4.87	1.59	0.0178	0.4802	tachykinin receptor 3	TC0300001362.mm.2	Coding
Mob3b	6.41	5.74	1.59	0.0292	0.5494	MOB kinase activator 3B	TC0400002397.mm.2	Multiple_Complex
Gm17404	4.69	4.03	1.58	0.0377	0.5855	predicted gene, 17404 [Source:MGI Symbol;Acc:MGI:4937038]	TC1300002233.mm.2	Coding
Gpr88	15.07	14.41	1.58	0.0106	0.4082	G-protein coupled receptor 88	TC0300002803.mm.2	Coding
Lhx8	5.33	4.67	1.58	0.0438	0.6113	LIM homeobox protein 8	TC0300003175.mm.2	Multiple_Complex
Rab11fip5; Mir705	7.96	7.3	1.58	0.0006	0.118	RAB11 family interacting protein 5 (class I); microRNA 705	TC0600002610.mm.2	Multiple_Complex
Rcor3	6.85	6.19	1.58	0.0179	0.4802	REST corepressor 3	TSUnmapped00000010.mm.2	Coding
Cic	11.32	10.67	1.57	0.0387	0.5903	capicua homolog (Drosophila)	TC0700000410.mm.2	Multiple_Complex
Rora	9.53	8.89	1.57	0.0056	0.3086	RAR-related orphan receptor alpha	TSUnmapped00000043.mm.2	Coding
Pitpnc1	13	12.35	1.57	0.0032	0.2469	phosphatidylinositol transfer protein, cytoplasmic 1	TC1100003948.mm.2	Multiple_Complex
Scrt1	9.51	8.86	1.57	0.0008	0.1323	scratch homolog 1, zinc finger protein (Drosophila)	TC1500001778.mm.2	Coding
5730508B09Rik	7.29	6.64	1.57	0.0308	0.5571	RIKEN cDNA 5730508B09 gene	TC0300002920.mm.2	Coding
Gm26602; LOC100862144	7.81	7.16	1.57	0.0131	0.433	predicted gene, 26602 [Source:MGI Symbol;Acc:MGI:5477096]; PREDICTED: uncharacterized LOC100862144 (LOC100862144), miscRNA.	TC1000000825.mm.2	Multiple_Complex
Atrnl1	13.08	12.43	1.57	0.0019	0.1997	attractin like 1	TC1900000819.mm.2	Coding
Gpx4	14.25	13.6	1.57	0.0019	0.2068	glutathione peroxidase 4	TC1000000837.mm.2	Multiple_Complex
1500009C09Rik	9.86	9.21	1.57	0.001	0.15	RIKEN cDNA 1500009C09 gene	TC1500000746.mm.2	Multiple_Complex
Tesk2	6.55	5.91	1.56	0.0077	0.3534	testis-specific kinase 2	TC0400004190.mm.2	Multiple_Complex
Mpp7	4.97	4.33	1.56	0.0262	0.53	membrane protein, palmitoylated 7 (MAGUK p55 subfamily member 7)	TC1800000956.mm.2	Multiple_Complex
Dgkq	4.82	4.18	1.56	0.0064	0.3275	diacylglycerol kinase, theta	TC0500002952.mm.2	Multiple_Complex
Galnt6	5.13	4.49	1.56	0.003	0.2443	UDP-N-acetyl-alpha-D-galactosamine:polypeptide N-acetylgalactosaminyltransferase 6	TC1500002250.mm.2	Coding
Mtfr1l	10.56	9.92	1.56	0.003	0.2431	mitochondrial fission regulator 1-like	TC0400003740.mm.2	Multiple_Complex
1110032F04Rik	4.95	4.31	1.56	0.0159	0.4592	RIKEN cDNA 1110032F04 gene	TC0300000572.mm.2	Coding
Gm11032	18.81	18.17	1.56	0.0046	0.2858	predicted gene 11032 [Source:MGI Symbol;Acc:MGI:3779255]	TC1100000047.mm.2	Coding
Cntn6	7.33	6.69	1.56	0.0175	0.4781	contactin 6	TC0600001176.mm.2	Multiple_Complex
Trf	14.72	14.07	1.56	0.0427	0.6066	transferrin	TC0900003344.mm.2	Multiple_Complex
Prdx1	13.42	12.77	1.56	0.0408	0.6018	peroxiredoxin 1	TC0400001259.mm.2	Multiple_Complex
Ppp6r3	10.17	9.53	1.56	0.0189	0.4876	protein phosphatase 6, regulatory subunit 3	TC1900000881.mm.2	Multiple_Complex
Tmem38a	9.26	8.63	1.55	0.0017	0.1933	transmembrane protein 38A	TC0800000830.mm.2	Multiple_Complex
Thsd7a	10.88	10.25	1.55	0.006	0.3134	thrombospondin, type I, domain containing 7A	TC0600001867.mm.2	Multiple_Complex
Daam1	9.5	8.88	1.55	0.0256	0.5292	dishevelled associated activator of morphogenesis 1	TC1200000614.mm.2	Multiple_Complex
Gjb2	5.7	5.07	1.55	0.0038	0.2572	gap junction protein, beta 2	TC1400002139.mm.2	Coding
Alas2	4.88	4.25	1.55	0.0384	0.5885	aminolevulinic acid synthase 2, erythroid	TC0X00001501.mm.2	Multiple_Complex
Grid1	10.23	9.59	1.55	0.0484	0.6344	glutamate receptor, ionotropic, delta 1	TC1400000385.mm.2	Multiple_Complex
Rab11fip4	11.91	11.29	1.54	0.0028	0.2377	RAB11 family interacting protein 4 (class II)	TC1100001183.mm.2	Multiple_Complex
Pdf; Cog8	9.43	8.8	1.54	0.0083	0.3608	peptide deformylase (mitochondrial); component of oligomeric golgi complex 8	TC0800002869.mm.2	Multiple_Complex
Efcab11	4.76	4.15	1.53	0.0359	0.5852	EF-hand calcium binding domain 11	TC1200002213.mm.2	Coding
Cldn10	8.2	7.59	1.53	0.0048	0.2895	claudin 10	TC1400001288.mm.2	Coding
Med13l	11.73	11.11	1.53	0.0323	0.5659	mediator complex subunit 13-like	TC0500001312.mm.2	Multiple_Complex
Etnk1	12.03	11.41	1.53	0.0256	0.5292	ethanolamine kinase 1	TC0600001696.mm.2	Coding
Tmem140	4.35	3.73	1.53	0.0389	0.591	transmembrane protein 140	TC0600000340.mm.2	Multiple_Complex
Mir692-3; Ftl1; Ftl2-ps	9.67	9.07	1.52	0.0057	0.3104	microRNA 692-3; ferritin light polypeptide 1; ferritin light polypeptide 2, pseudogene	TC0400001446.mm.2	Multiple_Complex
Mybbp1a	7.39	6.79	1.52	0.0029	0.2421	MYB binding protein (P160) 1a	TC1100000995.mm.2	Multiple_Complex
Kcnq5	11.64	11.04	1.52	0.0454	0.6181	potassium voltage-gated channel, subfamily Q, member 5	TC0100002042.mm.2	Multiple_Complex
Vmn2r85	4.58	3.97	1.52	0.0396	0.5957	vomeronasal 2, receptor 85	TC1000003230.mm.2	Coding
Osbpl10	8.68	8.07	1.52	0.017	0.4695	oxysterol binding protein-like 10	TC0900001523.mm.2	Multiple_Complex
Mecom	5.34	4.75	1.51	0.0397	0.5957	MDS1 and EVI1 complex locus	TC0300001772.mm.2	Multiple_Complex
Ncdn	16.29	15.7	1.51	0.0256	0.5292	neurochondrin	TC0400003549.mm.2	Multiple_Complex
Ywhag	16.21	15.62	1.51	0.001	0.15	tyrosine 3-monooxygenase/tryptophan 5-monooxygenase activation protein, gamma polypeptide	TC0500003410.mm.2	Multiple_Complex
Ccz1	8.41	7.82	1.51	0.001	0.1474	CCZ1 vacuolar protein trafficking and biogenesis associated	TC0500003568.mm.2	Coding
Cabp7	6.25	5.66	1.51	0.0457	0.6199	calcium binding protein 7	TC1100002120.mm.2	Coding
Mbp	17.93	17.34	1.51	0.0079	0.3534	myelin basic protein	TC1800000869.mm.2	Multiple_Complex
Fastk	13.16	12.57	1.51	0.0003	0.078	Fas-activated serine/threonine kinase	TC0500002078.mm.2	Multiple_Complex
Pak3	11.78	11.19	1.51	0.003	0.2437	p21 protein (Cdc42/Rac)-activated kinase 3	TC0X00001413.mm.2	Multiple_Complex
Chchd10	13.57	12.98	1.51	0.0058	0.3113	coiled-coil-helix-coiled-coil-helix domain containing 10	TC1000000729.mm.2	Coding
Prlh	3.46	2.86	1.51	0.0334	0.5715	prolactin releasing hormone	TC0100000883.mm.2	Coding
Foxp1	16	15.42	1.5	0.0258	0.5292	forkhead box P1	TC0600003601.mm.2	Multiple_Complex
Tmem65	12.36	11.77	1.5	0.0001	0.0467	transmembrane protein 65	TC1500001578.mm.2	Multiple_Complex
Chtop	8.56	9.15	-1.5	0.0018	0.1997	chromatin target of PRMT1	TC0300002373.mm.2	Coding
Cotl1	7	7.59	-1.5	0.0081	0.3554	coactosin-like 1 (Dictyostelium)	TC0800003031.mm.2	Multiple_Complex
Zfp422	8.46	9.04	-1.5	0.0389	0.591	zinc finger protein 422	TC0600002977.mm.2	Multiple_Complex
Adra1b	6.64	7.23	-1.5	0.0167	0.4646	adrenergic receptor, alpha 1b	TC1100002575.mm.2	Multiple_Complex
Ier2	4.18	4.76	-1.5	0.0381	0.5876	immediate early response 2	TC0800002585.mm.2	Coding
Mzf1	3.77	4.35	-1.5	0.0152	0.4547	myeloid zinc finger 1	TC0700002361.mm.2	Multiple_Complex
4930430F08Rik	8	8.58	-1.5	0.0322	0.5659	RIKEN cDNA 4930430F08 gene	TC1000002776.mm.2	Multiple_Complex
Palm2; Pakap	11.86	12.46	-1.51	0.0133	0.4342	paralemmin 2; paralemmin A kinase anchor protein	TC0400004176.mm.2	Multiple_Complex
Ext2	8.59	9.19	-1.51	0.0337	0.5735	exostoses (multiple) 2	TC0200004163.mm.2	Multiple_Complex
Lsg1	8.07	8.67	-1.51	0.0064	0.3282	large subunit GTPase 1 homolog (S. cerevisiae)	TC1600001466.mm.2	Multiple_Complex
Zfp113	5.83	6.42	-1.51	0.0227	0.5226	zinc finger protein 113	TC0500003470.mm.2	Multiple_Complex
Srfbp1	5.31	5.9	-1.51	0.0024	0.2279	serum response factor binding protein 1	TC1800000523.mm.2	Coding
Cirbp	9.2	9.8	-1.51	0.0283	0.5439	cold inducible RNA binding protein	TC1000000843.mm.2	Multiple_Complex
Scnm1	8.03	8.62	-1.51	0.0187	0.4843	sodium channel modifier 1	TC0300002465.mm.2	Multiple_Complex
Zfp691	6.61	7.2	-1.51	0.0068	0.3367	zinc finger protein 691	TC0400003417.mm.2	Coding
Bst2	4.31	4.9	-1.51	0.0152	0.4557	bone marrow stromal cell antigen 2	TC0800002431.mm.2	Coding
Idnk	9.32	9.92	-1.51	0.0219	0.5102	idnK gluconokinase homolog (E. coli)	TC1300000709.mm.2	Multiple_Complex
Cacnb2	12.52	13.11	-1.51	0.037	0.5852	calcium channel, voltage-dependent, beta 2 subunit	TC0200000250.mm.2	Multiple_Complex
Pparg	5.62	6.22	-1.51	0.0046	0.2858	peroxisome proliferator activated receptor gamma	TC0600001279.mm.2	Coding
Emg1	7.98	8.57	-1.51	0.0293	0.5508	EMG1 nucleolar protein homolog (S. cerevisiae)	TC0600003110.mm.2	Multiple_Complex
Tfap2d	3.84	4.43	-1.51	0.0127	0.4295	transcription factor AP-2, delta	TC0100000115.mm.2	Multiple_Complex
Ube2s	7.12	7.71	-1.51	0.0242	0.5292	ubiquitin-conjugating enzyme E2S	TC0700002173.mm.2	Coding
Mettl17	7.29	7.88	-1.51	0.0111	0.412	methyltransferase like 17	TC1400002798.mm.2	Multiple_Complex
Eomes	2.86	3.45	-1.51	0.0299	0.5539	eomesodermin homolog (Xenopus laevis)	TC0900001561.mm.2	Coding
Armc10	5.41	6.02	-1.52	0.0128	0.4318	armadillo repeat containing 10	TC0500000174.mm.2	Multiple_Complex
Tnnc1	5.88	6.48	-1.52	0.0025	0.2288	troponin C, cardiac/slow skeletal	TC1400000324.mm.2	Multiple_Complex
Spon1	8.45	9.06	-1.52	0.0018	0.1997	spondin 1, (f-spondin) extracellular matrix protein	TC0700001668.mm.2	Multiple_Complex
Ubash3b	5.93	6.54	-1.52	0.0384	0.5885	ubiquitin associated and SH3 domain containing, B	TC0900002106.mm.2	Multiple_Complex
Mtmr1	9.33	9.93	-1.52	0.0014	0.1696	myotubularin related protein 1	TC0X00000650.mm.2	Multiple_Complex
Bri3bp	9.6	10.21	-1.52	0.0001	0.0407	Bri3 binding protein	TC0500001462.mm.2	Multiple_Complex
Arhgap22	3.17	3.77	-1.52	0.0161	0.4592	Rho GTPase activating protein 22	TC1400000358.mm.2	Multiple_Complex
Ncf1	5.07	5.67	-1.52	0.02	0.494	neutrophil cytosolic factor 1	TC0500003368.mm.2	Multiple_Complex
Grasp	14.21	14.82	-1.52	0.0017	0.1933	GRP1 (general receptor for phosphoinositides 1)-associated scaffold protein	TC1500001065.mm.2	Coding
Ngrn	6.29	6.9	-1.52	0.0036	0.2548	neugrin, neurite outgrowth associated	TC0700001149.mm.2	Multiple_Complex
Vipas39	8.98	9.58	-1.52	0.0024	0.2284	VPS33B interacting protein, apical-basolateral polarity regulator, spe-39 homolog	TC1200002120.mm.2	Multiple_Complex
Lyar	8.2	8.8	-1.52	0.0027	0.2344	Ly1 antibody reactive clone	TC0500000434.mm.2	Multiple_Complex
Bbs10	3.36	3.96	-1.52	0.0257	0.5292	Bardet-Biedl syndrome 10 (human)	TC1000001293.mm.2	Coding
Edrf1	5.29	5.89	-1.52	0.044	0.6123	erythroid differentiation regulatory factor 1	TC0700001947.mm.2	Multiple_Complex
Camk1d	10.83	11.43	-1.52	0.0361	0.5852	calcium/calmodulin-dependent protein kinase ID	TC0200002876.mm.2	Multiple_Complex
Ttc5	4.81	5.43	-1.53	0.0011	0.1552	tetratricopeptide repeat domain 5	TC1400001985.mm.2	Multiple_Complex
Pdgfb	5.83	6.45	-1.53	0.0134	0.4342	platelet derived growth factor, B polypeptide	TC1500001891.mm.2	Coding
G6pd2	3.4	4.02	-1.53	0.0441	0.6123	glucose-6-phosphate dehydrogenase 2	TC0500000580.mm.2	Coding
Abcb7	7.57	8.18	-1.53	0.0224	0.5176	ATP-binding cassette, sub-family B (MDR/TAP), member 7	TC0X00002797.mm.2	Multiple_Complex
Adcyap1	5.75	6.37	-1.53	0.0006	0.1212	adenylate cyclase activating polypeptide 1	TC1700001339.mm.2	Coding
Dynlt1c; Dynlt1f	7.36	7.97	-1.53	0.0113	0.415	dynein light chain Tctex-type 1C; dynein light chain Tctex-type 1F	TC1700000061.mm.2	Multiple_Complex
Spata2	8.37	8.99	-1.53	0.0304	0.5542	spermatogenesis associated 2	TC0200005189.mm.2	Multiple_Complex
Dnaaf5	4.98	5.59	-1.53	0.0182	0.4821	dynein, axonemal, assembly factor 5	TC0500001667.mm.2	Multiple_Complex
Nhlrc3	4.87	5.49	-1.53	0.027	0.5336	NHL repeat containing 3	TC0300001982.mm.2	Multiple_Complex
Haus5; Rbm42	4.67	5.28	-1.53	0.0458	0.6199	HAUS augmin-like complex, subunit 5; RNA binding motif protein 42	TC0700002773.mm.2	Multiple_Complex
Bnip2	8.39	9	-1.53	0.0407	0.6018	BCL2/adenovirus E1B interacting protein 2	TC0900000922.mm.2	Multiple_Complex
Foxn3	7.07	7.68	-1.53	0.0014	0.1705	forkhead box N3	TC1200002203.mm.2	Multiple_Complex
Nrp1; Mir1903	5.01	5.62	-1.53	0.0346	0.5798	neuropilin 1; microRNA 1903	TC0800001594.mm.2	Multiple_Complex
Tpgs1	7.81	8.42	-1.53	0.0012	0.1595	tubulin polyglutamylase complex subunit 1	TC1000000809.mm.2	Coding
Trp53i11	14.94	15.55	-1.53	0.0251	0.5292	transformation related protein 53 inducible protein 11	TC0200001448.mm.2	Multiple_Complex
Sgce	8.75	9.37	-1.54	0.0019	0.2068	sarcoglycan, epsilon	TC0600001802.mm.2	Multiple_Complex
Gramd1b	9.7	10.33	-1.54	0.0027	0.2356	GRAM domain containing 1B	TC0900002095.mm.2	Multiple_Complex
Blnk	6.47	7.1	-1.54	0.011	0.412	B cell linker	TC1900001498.mm.2	Multiple_Complex
Gm14327	12.26	12.89	-1.54	0.0196	0.4927	predicted gene 14327	TC0200002753.mm.2	Multiple_Complex
Lonp1	8.02	8.65	-1.54	0.0016	0.1862	lon peptidase 1, mitochondrial	TC1700002333.mm.2	Coding
Rbm24	5.15	5.77	-1.54	0.002	0.2106	RNA binding motif protein 24	TC1300000532.mm.2	Coding
Ddx50	8.79	9.42	-1.54	0.0232	0.5251	DEAD (Asp-Glu-Ala-Asp) box polypeptide 50	TC1000002265.mm.2	Multiple_Complex
Wdr83os	11.18	11.8	-1.54	0.0038	0.2572	WD repeat domain 83 opposite strand	TC0800000982.mm.2	Multiple_Complex
Mrps14	8.81	9.44	-1.54	0.03	0.554	mitochondrial ribosomal protein S14	TC0100001452.mm.2	Coding
Kcna3	7.32	7.95	-1.54	0.0033	0.2481	potassium voltage-gated channel, shaker-related subfamily, member 3	TC0300001109.mm.2	Coding
Arl4d	6.8	7.42	-1.54	0.0036	0.2548	ADP-ribosylation factor-like 4D	TC1100001668.mm.2	Coding
Zfp786	4.21	4.83	-1.54	0.0294	0.5509	zinc finger protein 786	TC0600002214.mm.2	Multiple_Complex
Psmd9	6.53	7.15	-1.54	0.0029	0.2431	proteasome (prosome, macropain) 26S subunit, non-ATPase, 9	TC0500001411.mm.2	Multiple_Complex
Amot	5.94	6.57	-1.54	0.0376	0.5852	angiomotin	TC0X00003133.mm.2	Multiple_Complex
Entpd1	7.64	8.27	-1.54	0.0025	0.2288	ectonucleoside triphosphate diphosphohydrolase 1	TC1900000572.mm.2	Multiple_Complex
Dyrk1a	11.72	12.34	-1.54	0.0021	0.2106	dual-specificity tyrosine-(Y)-phosphorylation regulated kinase 1a	TC1600001064.mm.2	Multiple_Complex
Tmem128	6.35	6.97	-1.54	0.0032	0.2469	transmembrane protein 128	TC0500000435.mm.2	Multiple_Complex
Gm20878; Gm13308	6.66	7.28	-1.54	0.0038	0.2572	predicted gene, 20878; predicted gene 13308	TC4_GL456350_random00000011.mm.2	Coding
Npffr2	3.4	4.02	-1.54	0.0371	0.5852	neuropeptide FF receptor 2	TC0500000825.mm.2	Coding
Zfp954	6.06	6.67	-1.54	0.0124	0.4277	zinc finger protein 954	TC0700002221.mm.2	Coding
Trim66	7.31	7.94	-1.55	0.0185	0.4843	tripartite motif-containing 66	TC0700004075.mm.2	Multiple_Complex
Tbrg4; Snora5c	8.14	8.78	-1.55	0.0241	0.5292	transforming growth factor beta regulated gene 4; small nucleolar RNA, H/ACA box 5C	TC1100002181.mm.2	Multiple_Complex
Iars	10.7	11.34	-1.55	0.0016	0.1824	isoleucine-tRNA synthetase	TC1300000572.mm.2	Multiple_Complex
Hs3st3a1	3.62	4.25	-1.55	0.002	0.2105	heparan sulfate (glucosamine) 3-O-sulfotransferase 3A1	TC1100000831.mm.2	Coding
Sin3b	9.67	10.3	-1.55	0.0035	0.2544	transcriptional regulator, SIN3B (yeast)	TC0800000834.mm.2	Coding
Spry4	5.1	5.73	-1.55	0.0091	0.3781	sprouty homolog 4 (Drosophila)	TC1800001234.mm.2	Coding
Itga8	3.55	4.18	-1.55	0.0086	0.3685	integrin alpha 8	TC0200002972.mm.2	Multiple_Complex
Synj2	10.02	10.67	-1.56	0.019	0.4893	synaptojanin 2	TC1700000047.mm.2	Multiple_Complex
Ermp1	8.96	9.6	-1.56	0.0133	0.4342	endoplasmic reticulum metallopeptidase 1	TC1900001346.mm.2	Multiple_Complex
Rnmt	8.82	9.47	-1.56	0.001	0.1474	RNA (guanine-7-) methyltransferase	TC1800000727.mm.2	Multiple_Complex
Fgd4	7.79	8.43	-1.56	0.0222	0.5148	FYVE, RhoGEF and PH domain containing 4	TC1600001262.mm.2	Multiple_Complex
Prr3	6.77	7.41	-1.56	0.0124	0.4277	proline-rich polypeptide 3	TC1700001991.mm.2	Multiple_Complex
Kansl1l	8.81	9.46	-1.56	0.01	0.3991	KAT8 regulatory NSL complex subunit 1-like	TC0100002488.mm.2	Multiple_Complex
Nrip2	4.63	5.28	-1.56	0.0424	0.6066	nuclear receptor interacting protein 2	TC0600001509.mm.2	Multiple_Complex
Mrpl38	8.33	8.97	-1.56	0.0178	0.4802	mitochondrial ribosomal protein L38	TC1100004104.mm.2	Multiple_Complex
Yeats2	7.27	7.91	-1.56	0.0049	0.2919	YEATS domain containing 2	TC1600000269.mm.2	Multiple_Complex
Gal3st3	10.67	11.31	-1.56	0.0122	0.4263	galactose-3-O-sulfotransferase 3	TC1900000060.mm.2	Multiple_Complex
Xylt1	9.12	9.76	-1.56	0.011	0.412	xylosyltransferase 1	TC0700001689.mm.2	Multiple_Complex
Lrrc3b	6.85	7.48	-1.56	0.0248	0.5292	leucine rich repeat containing 3B	TC1400001480.mm.2	Coding
Ilf2	10.32	10.95	-1.56	0.0016	0.1858	interleukin enhancer binding factor 2	TC0300000799.mm.2	Coding
Plch1	6.36	7	-1.56	0.0002	0.0615	phospholipase C, eta 1	TC0300002071.mm.2	Multiple_Complex
Mettl11b	3.52	4.17	-1.57	0.0002	0.0521	methyltransferase like 11B	TC0100003414.mm.2	Coding
Lmcd1	4.65	5.3	-1.57	0.0343	0.5773	LIM and cysteine-rich domains 1	TC0600001229.mm.2	Coding
Rint1	7.87	8.52	-1.57	0.0113	0.415	RAD50 interactor 1	TC0500000196.mm.2	Multiple_Complex
Arl14ep	8.47	9.12	-1.57	0.0199	0.4933	ADP-ribosylation factor-like 14 effector protein	TC0200004283.mm.2	Multiple_Complex
Ppme1	11.86	12.51	-1.57	0.0309	0.5579	protein phosphatase methylesterase 1	TC0700003818.mm.2	Coding
Gm5069	4.46	5.1	-1.57	0.0405	0.6017	glyceraldehyde-3-phosphate dehydrogenase pseudogene	TC0100003665.mm.2	Multiple_Complex
Ankzf1	8.15	8.8	-1.57	0.0055	0.3079	ankyrin repeat and zinc finger domain containing 1	TC0100000654.mm.2	Multiple_Complex
Ccdc126	5.45	6.11	-1.58	0.0064	0.3275	coiled-coil domain containing 126	TC0600000584.mm.2	Coding
Kri1	4.95	5.61	-1.58	0.0143	0.4468	KRI1 homolog (S. cerevisiae)	TC0900001866.mm.2	Multiple_Complex
Pnpla3	3.46	4.12	-1.58	0.0478	0.6301	patatin-like phospholipase domain containing 3	TC1500000782.mm.2	Multiple_Complex
Chd1l	5.21	5.87	-1.58	0.0107	0.4096	chromodomain helicase DNA binding protein 1-like	TC0300002541.mm.2	Coding
Numbl	9.51	10.17	-1.58	0.0225	0.5177	numb-like	TC0700004618.mm.2	Multiple_Complex
Matn2	5.71	6.37	-1.58	0.0157	0.4579	matrilin 2	TC1500000237.mm.2	Multiple_Complex
Rpp25	9.97	10.62	-1.58	0.002	0.21	ribonuclease P/MRP 25 subunit	TC0900000704.mm.2	Coding
Srrm3	6.48	7.13	-1.58	0.0186	0.4843	serine/arginine repetitive matrix 3	TC0500001587.mm.2	Multiple_Complex
Sat1	9.89	10.55	-1.58	0.0165	0.4643	spermidine/spermine N1-acetyl transferase 1	TC0X00003236.mm.2	Multiple_Complex
Svop	10.4	11.07	-1.59	0.0043	0.2762	SV2 related protein	TC0500003055.mm.2	Multiple_Complex
Sfmbt1	7.11	7.78	-1.59	0.0061	0.317	Scm-like with four mbt domains 1	TC1400000310.mm.2	Multiple_Complex
Flcn	9.2	9.88	-1.59	0.0353	0.5829	folliculin	TC1100002862.mm.2	Multiple_Complex
Cd200	7.11	7.78	-1.59	0.015	0.453	CD200 antigen	TC1600001655.mm.2	Multiple_Complex
Inip	8.45	9.12	-1.59	0.003	0.2431	INTS3 and NABP interacting protein	TC0400002762.mm.2	Multiple_Complex
Dnal1	10.32	10.99	-1.59	0.0454	0.6181	dynein, axonemal, light chain 1	TC1200000803.mm.2	Multiple_Complex
Islr2	6.99	7.65	-1.59	0.0114	0.4169	immunoglobulin superfamily containing leucine-rich repeat 2	TC0900002388.mm.2	Coding
Timm50	7.7	8.37	-1.59	0.0129	0.4318	translocase of inner mitochondrial membrane 50	TC0700002693.mm.2	Multiple_Complex
Sema3c	7.31	7.97	-1.59	0.0002	0.0616	sema domain, immunoglobulin domain (Ig), short basic domain, secreted, (semaphorin) 3C	TC0500000131.mm.2	Multiple_Complex
Pnma3	5.05	5.72	-1.59	0.0173	0.475	paraneoplastic antigen MA3	TC0X00000672.mm.2	Coding
Tnc	3.11	3.77	-1.59	0.0027	0.2342	tenascin C	TC0400002812.mm.2	Coding
Rbm4	4.61	5.29	-1.6	0.0115	0.4169	RNA binding motif protein 4	TSUnmapped00000022.mm.2	Coding
Mrpl22	5.53	6.21	-1.6	0.012	0.4238	mitochondrial ribosomal protein L22	TC1100000680.mm.2	Multiple_Complex
Olfr814	2.72	3.4	-1.6	0.0252	0.5292	olfactory receptor 814	TC1000003194.mm.2	Coding
Cacul1	9.71	10.39	-1.6	0.0003	0.0721	CDK2 associated, cullin domain 1	TC1900001745.mm.2	Multiple_Complex
Dnah7a	4.32	5	-1.6	0.041	0.6018	dynein, axonemal, heavy chain 7A	TC0100002335.mm.2	Multiple_Complex
Ept1	11.42	12.1	-1.6	0.0065	0.3307	ethanolaminephosphotransferase 1 (CDP-ethanolamine-specific)	TC0500000289.mm.2	Multiple_Complex
Trappc3	10.45	11.13	-1.6	0.0123	0.4268	trafficking protein particle complex 3	TC0400001458.mm.2	Multiple_Complex
Tor1b	5.81	6.49	-1.6	0.0023	0.226	torsin family 1, member B	TC0200000545.mm.2	Multiple_Complex
Zdbf2	7.01	7.69	-1.6	0.0026	0.2301	zinc finger, DBF-type containing 2	TC0100000523.mm.2	Multiple_Complex
Zfp410	6.67	7.34	-1.6	0.016	0.4592	zinc finger protein 410	TC1200000808.mm.2	Multiple_Complex
Gm10094	11.9	12.57	-1.6	0.0004	0.0975	predicted gene 10094	TC0800001147.mm.2	Coding
Mas1	7.15	7.84	-1.61	0.0236	0.5275	MAS1 oncogene	TC1700001454.mm.2	Coding
Smco3	3.27	3.97	-1.61	0.0245	0.5292	single-pass membrane protein with coiled-coil domains 3	TC0600003333.mm.2	Coding
Atp5d	6.31	7	-1.61	0.0426	0.6066	ATP synthase, H+ transporting, mitochondrial F1 complex, delta subunit	TC1000003217.mm.2	NonCoding
Sfrp1	8.21	8.9	-1.61	0.0398	0.5961	secreted frizzled-related protein 1	TC0800000297.mm.2	Coding
Zhx2	8.36	9.05	-1.61	0.0175	0.4769	zinc fingers and homeoboxes 2	TC1500000404.mm.2	Multiple_Complex
Luc7l	6.7	7.38	-1.61	0.0031	0.2443	Luc7 homolog (S. cerevisiae)-like	TC1700000410.mm.2	Multiple_Complex
Samd10	4.93	5.61	-1.61	0.0062	0.3184	sterile alpha motif domain containing 10	TC0200005452.mm.2	Multiple_Complex
Ptpn11	9.38	10.07	-1.61	0.0162	0.4602	protein tyrosine phosphatase, non-receptor type 11	TC0500003184.mm.2	Multiple_Complex
Hat1	8.26	8.96	-1.62	0.0141	0.4468	histone aminotransferase 1	TC0200001036.mm.2	Multiple_Complex
Il13ra1	6.19	6.89	-1.62	0.0188	0.4875	interleukin 13 receptor, alpha 1	TC0X00000316.mm.2	Coding
Hmga1; Hmga1-rs1	9.34	10.04	-1.62	0.0276	0.5369	high mobility group AT-hook 1; high mobility group AT-hook I, related sequence 1	TC1700000461.mm.2	Coding
Dlx1as	6.85	7.55	-1.62	0.0007	0.1236	distal-less homeobox 1, antisense	TC0200005498.mm.2	NonCoding
Ntng1	8.72	9.42	-1.62	0.0013	0.1696	netrin G1	TC0300002765.mm.2	Multiple_Complex
Spred3	7.41	8.11	-1.62	7.31e-05	0.0369	sprouty-related, EVH1 domain containing 3	TC0700002715.mm.2	Multiple_Complex
Ube2f	11.5	12.2	-1.62	0.0002	0.0604	ubiquitin-conjugating enzyme E2F (putative)	TC0100000890.mm.2	Coding
Tmem232	4.07	4.76	-1.62	0.0109	0.412	transmembrane protein 232	TC1700002410.mm.2	Coding
Fam234b	8.44	9.15	-1.63	0.0268	0.5324	family with sequence similarity 234, member B	TC0600001605.mm.2	Multiple_Complex
Polr3b	6.09	6.8	-1.63	0.0031	0.245	polymerase (RNA) III (DNA directed) polypeptide B	TC1000001022.mm.2	Multiple_Complex
Slc7a3	7.56	8.27	-1.63	0.0029	0.2424	solute carrier family 7 (cationic amino acid transporter, y+ system), member 3	TC0X00002710.mm.2	Multiple_Complex
Fam20b	10.64	11.35	-1.63	0.0096	0.3904	family with sequence similarity 20, member B	TC0100003321.mm.2	Multiple_Complex
Zfp287	6.98	7.68	-1.63	0.0043	0.2765	zinc finger protein 287	TC1100002946.mm.2	Multiple_Complex
Tenm1	9.19	9.9	-1.63	0.0042	0.2738	teneurin transmembrane protein 1	TC0X00002116.mm.2	Multiple_Complex
Zmiz1	11.55	12.26	-1.63	0.0116	0.4169	zinc finger, MIZ-type containing 1	TC1400000241.mm.2	Multiple_Complex
Hmgcr	10.89	11.59	-1.63	0.0055	0.3079	3-hydroxy-3-methylglutaryl-Coenzyme A reductase	TC1300002474.mm.2	Multiple_Complex
Imp4	7.82	8.52	-1.63	0.0352	0.5828	IMP4, U3 small nucleolar ribonucleoprotein, homolog (yeast)	TC0100000222.mm.2	Multiple_Complex
Etf1	9.71	10.41	-1.63	0.0012	0.1676	eukaryotic translation termination factor 1	TC1800001162.mm.2	Multiple_Complex
Pop4	9.64	10.34	-1.63	0.003	0.2437	processing of precursor 4, ribonuclease P/MRP family, (S. cerevisiae)	TC0700002880.mm.2	Coding
Helz	8.45	9.16	-1.64	0.0413	0.6021	helicase with zinc finger domain	TC1100001802.mm.2	Multiple_Complex
Ippk	6.62	7.34	-1.64	0.0109	0.412	inositol 1,3,4,5,6-pentakisphosphate 2-kinase	TC1300000563.mm.2	Multiple_Complex
Pcdhb5	4.38	5.09	-1.64	0.0053	0.3019	protocadherin beta 5	TC1800000359.mm.2	Coding
Arrdc2	3.92	4.64	-1.64	0.0057	0.31	arrestin domain containing 2	TC0800002408.mm.2	Coding
Uxt	8.38	9.09	-1.64	0.0038	0.2572	ubiquitously expressed transcript	TC0X00003420.mm.2	Multiple_Complex
Psmd7	13.41	14.12	-1.64	0.0256	0.5292	proteasome (prosome, macropain) 26S subunit, non-ATPase, 7	TC0800002881.mm.2	Multiple_Complex
Zfp711	6.91	7.62	-1.64	0.0061	0.3166	zinc finger protein 711	TC0X00001128.mm.2	Multiple_Complex
Ccl27a	14.71	15.42	-1.64	0.0261	0.53	chemokine (C-C motif) ligand 27A	TC0400002480.mm.2	Multiple_Complex
Tmtc3	4.97	5.68	-1.64	0.0054	0.3029	transmembrane and tetratricopeptide repeat containing 3	TC1000002775.mm.2	Multiple_Complex
Bcl2	10.17	10.9	-1.65	0.0124	0.4268	B cell leukemia/lymphoma 2	TC0100002894.mm.2	Multiple_Complex
Srrt	7.84	8.57	-1.65	0.0152	0.4547	serrate RNA effector molecule homolog (Arabidopsis)	TC0500003439.mm.2	Coding
Trpc4	4.7	5.42	-1.65	0.0031	0.2443	transient receptor potential cation channel, subfamily C, member 4	TC0300000407.mm.2	Multiple_Complex
Fam8a1	12.77	13.5	-1.65	0.0005	0.1091	family with sequence similarity 8, member A1	TC1300000536.mm.2	Multiple_Complex
Rims4	7.74	8.47	-1.65	0.0024	0.2284	regulating synaptic membrane exocytosis 4	TC0200005101.mm.2	Multiple_Complex
Cct4	11.04	11.76	-1.65	0.0096	0.3903	chaperonin containing Tcp1, subunit 4 (delta)	TC1100000234.mm.2	Multiple_Complex
Fndc3a	9.91	10.63	-1.65	0.0056	0.3086	fibronectin type III domain containing 3A	TC1400002368.mm.2	Multiple_Complex
Pim1	4.6	5.32	-1.65	0.0008	0.1323	proviral integration site 1	TC1700000505.mm.2	Coding
Zfp280c	8.23	8.95	-1.65	0.0034	0.2505	zinc finger protein 280C	TC0X00002166.mm.2	Multiple_Complex
C130026L21Rik	6.16	6.89	-1.66	0.0012	0.1595	RIKEN cDNA C130026L21 gene	TC0500001168.mm.2	Multiple_Complex
Ldb2	11.48	12.21	-1.66	0.0184	0.4842	LIM domain binding 2	TC0500002328.mm.2	Coding
Galnt9	7.94	8.68	-1.66	0.005	0.2922	UDP-N-acetyl-alpha-D-galactosamine:polypeptide N-acetylgalactosaminyltransferase 9	TC0500001146.mm.2	Multiple_Complex
Ncoa5	7.62	8.35	-1.66	0.0056	0.3086	nuclear receptor coactivator 5	TC0200005140.mm.2	Multiple_Complex
Mettl8	6.47	7.2	-1.66	0.0279	0.5399	methyltransferase like 8	TC0200003717.mm.2	Multiple_Complex
Tub; BC049265	11.13	11.86	-1.66	0.0096	0.3902	tubby candidate gene; cDNA sequence BC049265	TC0700001607.mm.2	Multiple_Complex
C1ql1	7.26	7.98	-1.66	0.0011	0.1547	complement component 1, q subcomponent-like 1	TC1100003858.mm.2	Coding
Adss	11.24	11.96	-1.66	0.0144	0.4468	adenylosuccinate synthetase, non muscle	TC0100003639.mm.2	Multiple_Complex
Pdcd2	6.73	7.46	-1.66	0.0007	0.1212	programmed cell death 2	TC1700001500.mm.2	Multiple_Complex
Chd1	6.98	7.71	-1.66	0.0036	0.2548	chromodomain helicase DNA binding protein 1	TC1700000185.mm.2	Multiple_Complex
Slc25a25	7.62	8.35	-1.66	0.013	0.4328	solute carrier family 25 (mitochondrial carrier, phosphate carrier), member 25	TC0200003304.mm.2	Multiple_Complex
Tra2a	10.33	11.06	-1.66	0.0202	0.4949	transformer 2 alpha homolog (Drosophila)	TC0600002240.mm.2	Multiple_Complex
Map3k1	5.4	6.12	-1.66	0.0122	0.4263	mitogen-activated protein kinase kinase kinase 1	TC1300002667.mm.2	Multiple_Complex
Tgm3	3.98	4.72	-1.67	0.0026	0.2301	transglutaminase 3, E polypeptide	TC0200001965.mm.2	Coding
Atf7ip2	3.06	3.8	-1.67	0.0232	0.5251	activating transcription factor 7 interacting protein 2	TC1600000110.mm.2	Multiple_Complex
Gm13308	10.57	11.31	-1.67	0.0095	0.3893	predicted gene 13308	TC0400000407.mm.2	Coding
Zdhhc22	10.28	11.01	-1.67	0.0129	0.4318	zinc finger, DHHC-type containing 22	TC1200002113.mm.2	Coding
Vstm2b	10.07	10.8	-1.67	0.0179	0.4802	V-set and transmembrane domain containing 2B	TC0700000720.mm.2	Coding
Senp7	8.25	9	-1.68	0.0193	0.4909	SUMO1/sentrin specific peptidase 7	TC1600000741.mm.2	Multiple_Complex
Dlx2	7.77	8.52	-1.68	0.0036	0.2548	distal-less homeobox 2	TC0200003728.mm.2	Multiple_Complex
Xlr4c	3.4	4.15	-1.68	0.0483	0.634	X-linked lymphocyte-regulated 4C	TC0X00002423.mm.2	Multiple_Complex
Nek1	8.99	9.74	-1.68	0.0303	0.5541	NIMA (never in mitosis gene a)-related expressed kinase 1	TC0800000650.mm.2	Multiple_Complex
Mrpl51	9.76	10.5	-1.68	1.21e-05	0.0141	mitochondrial ribosomal protein L51	TC0600001450.mm.2	Multiple_Complex
Arf4	12.81	13.56	-1.68	0.0014	0.1705	ADP-ribosylation factor 4	TC1400000263.mm.2	Multiple_Complex
Pglyrp1	4.8	5.55	-1.68	0.0029	0.2431	peptidoglycan recognition protein 1	TC0700000275.mm.2	Coding
Gm13308; Gm21586	12.77	13.51	-1.68	0.012	0.4238	predicted gene 13308; predicted gene, 21586	TC0400000390.mm.2	Multiple_Complex
Ccnd3	9.61	10.37	-1.69	0.0011	0.153	cyclin D3	TC1700000917.mm.2	Multiple_Complex
2021-09-11	12.67	13.43	-1.69	0.0024	0.2279	septin 11	TC0500000888.mm.2	Multiple_Complex
Cachd1	6.25	7.01	-1.69	0.0352	0.5828	cache domain containing 1	TC0400001020.mm.2	Multiple_Complex
Inpp5b; Mir698	8.01	8.77	-1.69	0.0122	0.4263	inositol polyphosphate-5-phosphatase B; microRNA 698	TC0400001425.mm.2	Multiple_Complex
Rab23	7.15	7.91	-1.69	0.0011	0.1552	RAB23, member RAS oncogene family	TC0100000215.mm.2	Multiple_Complex
Wdr74	10.3	11.06	-1.69	0.0001	0.0415	WD repeat domain 74	TC1900000152.mm.2	Coding
G3bp2	14.9	15.66	-1.69	0.0006	0.1205	GTPase activating protein (SH3 domain) binding protein 2	TC0500002745.mm.2	Multiple_Complex
Trmt112	10.11	10.87	-1.69	0.0424	0.6066	tRNA methyltransferase 11-2	TC1900000124.mm.2	Multiple_Complex
Schip1; Gm21949	13.5	14.25	-1.69	0.007	0.3392	schwannomin interacting protein 1; predicted gene, 21949	TC0300003210.mm.2	Multiple_Complex
Eef1e1	11	11.75	-1.69	0.0002	0.0665	eukaryotic translation elongation factor 1 epsilon 1	TC1300001837.mm.2	Coding
Tpm3	14.41	15.18	-1.7	0.0037	0.2562	tropomyosin 3, gamma	TC0300000778.mm.2	Multiple_Complex
Rad9b	3.57	4.34	-1.7	0.0279	0.5392	RAD9 homolog B	TC0500003206.mm.2	Multiple_Complex
Sla	6.92	7.69	-1.7	0.0059	0.3113	src-like adaptor	TC1500001656.mm.2	Multiple_Complex
Ankrd33b	4.21	4.98	-1.7	0.0005	0.1104	ankyrin repeat domain 33B	TC1500001320.mm.2	Multiple_Complex
Usp36	6.31	7.07	-1.7	0.0124	0.4268	ubiquitin specific peptidase 36	TC1100004156.mm.2	Multiple_Complex
Dnaja2	9.52	10.29	-1.7	0.0055	0.3079	DnaJ (Hsp40) homolog, subfamily A, member 2	TC0800002617.mm.2	Multiple_Complex
Pdia6	11.28	12.05	-1.7	0.0003	0.0714	protein disulfide isomerase associated 6	TC1200000139.mm.2	Multiple_Complex
Inpp4b	5.31	6.08	-1.7	0.0002	0.0665	inositol polyphosphate-4-phosphatase, type II	TC0800000899.mm.2	Multiple_Complex
Abt1	6	6.76	-1.7	0.0352	0.5828	activator of basal transcription 1	TC1300001622.mm.2	Coding
Traf6	5.19	5.96	-1.7	0.0013	0.1696	TNF receptor-associated factor 6	TC0200001514.mm.2	Multiple_Complex
Anxa11	9.46	10.22	-1.7	0.0056	0.3086	annexin A11	TC1400000248.mm.2	Multiple_Complex
Morf4l2	12.96	13.72	-1.7	0.0013	0.1679	mortality factor 4 like 2	TC0X00003038.mm.2	Multiple_Complex
Htr5b	3.32	4.08	-1.7	0.0003	0.0736	5-hydroxytryptamine (serotonin) receptor 5B	TC0100002973.mm.2	Coding
Hyls1	8.54	9.32	-1.71	0.007	0.3412	hydrolethalus syndrome 1	TC0900002018.mm.2	Multiple_Complex
Mmaa	5.47	6.24	-1.71	0.0016	0.1862	methylmalonic aciduria (cobalamin deficiency) type A	TC0800002516.mm.2	Coding
Sh2b2	3.95	4.72	-1.71	0.0021	0.2106	SH2B adaptor protein 2	TC0500003417.mm.2	Coding
Chac1	4.59	5.37	-1.71	0.011	0.412	ChaC, cation transport regulator 1	TC0200001770.mm.2	Coding
Car7	7.84	8.61	-1.71	0.0053	0.3022	carbonic anhydrase 7	TC0800001185.mm.2	Multiple_Complex
Uqcrc2	7.61	8.39	-1.71	0.0061	0.3155	ubiquinol cytochrome c reductase core protein 2	TC0700001731.mm.2	Multiple_Complex
Taf9; Ak6	12.64	13.41	-1.71	2.26e-05	0.0186	TAF9 RNA polymerase II, TATA box binding protein (TBP)-associated factor; adenylate kinase 6	TC1300001139.mm.2	Coding
Hspa2	8.67	9.44	-1.71	5.15e-05	0.0293	heat shock protein 2	TC1200000679.mm.2	Coding
Crybb1	6.46	7.25	-1.72	0.0346	0.579	crystallin, beta B1	TC0500001178.mm.2	Coding
Apobec1	3.22	4	-1.72	0.0195	0.4918	apolipoprotein B mRNA editing enzyme, catalytic polypeptide 1	TC0600003071.mm.2	Multiple_Complex
Ak4	7.78	8.57	-1.72	0.0053	0.3022	adenylate kinase 4	TC0400001034.mm.2	Multiple_Complex
Capn5	8.09	8.87	-1.72	0.0025	0.2288	calpain 5	TC0700003771.mm.2	Multiple_Complex
Ing5	5.38	6.16	-1.72	0.0068	0.3333	inhibitor of growth family, member 5	TC0100000946.mm.2	Coding
Adra2a	5.95	6.73	-1.72	0.0101	0.3991	adrenergic receptor, alpha 2a	TC1900000767.mm.2	Coding
Rps19bp1	6.09	6.88	-1.73	0.0295	0.5516	ribosomal protein S19 binding protein 1	TC1500001905.mm.2	Coding
Cep68	6.6	7.4	-1.73	0.044	0.6123	centrosomal protein 68	TC1100002297.mm.2	Multiple_Complex
Epm2aip1	10.17	10.96	-1.73	0.0003	0.0721	EPM2A (laforin) interacting protein 1	TC0900001486.mm.2	Multiple_Complex
Serpinb8	5.3	6.1	-1.73	0.0006	0.1205	serine (or cysteine) peptidase inhibitor, clade B, member 8	TC0100001031.mm.2	Multiple_Complex
Mospd2	6.91	7.7	-1.73	0.0315	0.5609	motile sperm domain containing 2	TC0X00003335.mm.2	Multiple_Complex
Tnnt2	4.4	5.19	-1.73	0.0129	0.4318	troponin T2, cardiac	TC0100001257.mm.2	Coding
Pdlim1	7.97	8.76	-1.73	0.0412	0.6021	PDZ and LIM domain 1 (elfin)	TC1900001484.mm.2	Multiple_Complex
Lmf1	8.04	8.83	-1.73	0.0359	0.5852	lipase maturation factor 1	TC1700000380.mm.2	Multiple_Complex
Rgs19	6.61	7.41	-1.74	3.63e-05	0.0237	regulator of G-protein signaling 19	TC0200005454.mm.2	Multiple_Complex
Dopey1	9.14	9.94	-1.74	0.0079	0.3534	dopey family member 1	TC0900001114.mm.2	Multiple_Complex
Tac2	6.22	7.02	-1.74	0.008	0.3534	tachykinin 2	TC1000001571.mm.2	Coding
Trpc5	7.55	8.36	-1.75	0.0156	0.4579	transient receptor potential cation channel, subfamily C, member 5	TC0X00003127.mm.2	Multiple_Complex
Fam96b	8.14	8.95	-1.75	0.0044	0.2821	family with sequence similarity 96, member B	TC0800002808.mm.2	Multiple_Complex
Spty2d1	6.94	7.75	-1.75	0.0014	0.1705	SPT2, Suppressor of Ty, domain containing 1 (S. cerevisiae)	TC0700003049.mm.2	Multiple_Complex
Pou3f1	5.93	6.73	-1.75	0.0031	0.245	POU domain, class 3, transcription factor 1	TC0400001418.mm.2	Coding
Atf4	11.7	12.52	-1.76	0.0002	0.0564	activating transcription factor 4	TC1500000698.mm.2	Coding
Nol3	7.13	7.94	-1.76	0.0032	0.2469	nucleolar protein 3 (apoptosis repressor with CARD domain)	TC0800001210.mm.2	Coding
Grp; Rax	4.84	5.66	-1.76	0.0002	0.0656	gastrin releasing peptide; retina and anterior neural fold homeobox	TC1800000685.mm.2	Multiple_Complex
Stk40	7.24	8.06	-1.76	0.0031	0.2443	serine/threonine kinase 40	TC0400001453.mm.2	Multiple_Complex
Zfp619	3.55	4.36	-1.76	0.0008	0.1323	zinc finger protein 619	TC0700000705.mm.2	Multiple_Complex
Ogfod3	5.01	5.82	-1.76	0.0001	0.0491	2-oxoglutarate and iron-dependent oxygenase domain containing 3	TC1100004248.mm.2	Coding
Camk1g	10.59	11.41	-1.77	0.0009	0.1453	calcium/calmodulin-dependent protein kinase I gamma	TC0100003840.mm.2	Multiple_Complex
1700003E16Rik	7.73	8.57	-1.78	0.0014	0.1696	RIKEN cDNA 1700003E16 gene	TC0600000924.mm.2	Coding
Pid1	8.64	9.48	-1.78	0.0011	0.153	phosphotyrosine interaction domain containing 1	TC0100002690.mm.2	Multiple_Complex
Zscan26	8.75	9.59	-1.78	0.0003	0.0709	zinc finger and SCAN domain containing 26	TC1300001540.mm.2	Multiple_Complex
Kctd9	7.71	8.54	-1.78	0.002	0.2106	potassium channel tetramerisation domain containing 9	TC1400000962.mm.2	Coding
Per2	7.11	7.94	-1.78	0.0045	0.284	period circadian clock 2	TC0100002801.mm.2	Coding
Ikbip	5.98	6.81	-1.78	0.0267	0.5324	IKBKB interacting protein	TC1000001110.mm.2	Multiple_Complex
Dnajc19	9.45	10.28	-1.78	1.29e-05	0.0143	DnaJ (Hsp40) homolog, subfamily C, member 19	TC0300001824.mm.2	Multiple_Complex
Srsf3	8.88	9.71	-1.78	0.0004	0.0987	serine/arginine-rich splicing factor 3	TC1700000494.mm.2	Multiple_Complex
Pkp2	3.84	4.68	-1.79	0.0007	0.1227	plakophilin 2	TC1600000193.mm.2	Coding
Tmem100	5.85	6.7	-1.79	0.0336	0.5735	transmembrane protein 100	TC1100001395.mm.2	Coding
Mmd	3.68	4.52	-1.79	0.0244	0.5292	monocyte to macrophage differentiation-associated	TC1100001397.mm.2	Multiple_Complex
Uimc1	5.74	6.58	-1.79	0.0127	0.4295	ubiquitin interaction motif containing 1	TC1300002048.mm.2	Multiple_Complex
Cdkn1a	9.12	9.96	-1.79	0.0048	0.2879	cyclin-dependent kinase inhibitor 1A (P21)	TC1700000496.mm.2	Coding
Pigyl	8.43	9.26	-1.79	0.0007	0.1236	phosphatidylinositol glycan anchor biosynthesis, class Y-like	TC0900000214.mm.2	Coding
Med7	7.16	8	-1.79	0.0014	0.1705	mediator complex subunit 7	TC1100000473.mm.2	Multiple_Complex
Nabp2	14.31	15.16	-1.8	1.47e-05	0.0149	nucleic acid binding protein 2	TC1000003144.mm.2	Multiple_Complex
Slmo1	8.28	9.13	-1.8	0.0004	0.0984	slowmo homolog 1 (Drosophila)	TC1800000706.mm.2	Coding
Polr1a	7.73	8.58	-1.8	3.95e-05	0.0237	polymerase (RNA) I polypeptide A	TC0600000839.mm.2	Multiple_Complex
Pomt2	6.3	7.14	-1.8	0.0366	0.5852	protein-O-mannosyltransferase 2	TC1200002115.mm.2	Multiple_Complex
Abhd10	4.97	5.83	-1.81	0.0197	0.4931	abhydrolase domain containing 10	TC1600001665.mm.2	Multiple_Complex
Znrd1	7.51	8.36	-1.81	0.0032	0.2469	zinc ribbon domain containing, 1	TC1700002042.mm.2	Multiple_Complex
Scd1	11.87	12.73	-1.82	0.0009	0.1453	stearoyl-Coenzyme A desaturase 1	TC1900001562.mm.2	Multiple_Complex
1700048O20Rik	5.32	6.18	-1.82	0.0424	0.6066	RIKEN cDNA 1700048O20 gene	TC0900001632.mm.2	Multiple_Complex
Snrpd1	6.77	7.63	-1.82	7.8e-05	0.0372	small nuclear ribonucleoprotein D1	TC1800000081.mm.2	Multiple_Complex
Rbm3	11.47	12.33	-1.82	0.0273	0.5363	RNA binding motif protein 3	TC0X00001797.mm.2	Multiple_Complex
B9d2	4.63	5.51	-1.83	0.0066	0.3318	B9 protein domain 2	TC0700000423.mm.2	Coding
Tnfaip6	6.91	7.78	-1.83	0.0101	0.3991	tumor necrosis factor alpha induced protein 6	TC0200000819.mm.2	Coding
Fam205a1	5.99	6.86	-1.83	0.0007	0.1222	family with sequence similarity 205, member A1	TC0400002509.mm.2	Coding
Sult2b1	8.08	8.95	-1.83	0.0034	0.2505	sulfotransferase family, cytosolic, 2B, member 1	TC0700003019.mm.2	Multiple_Complex
Cflar	5.74	6.62	-1.84	0.0079	0.3534	CASP8 and FADD-like apoptosis regulator	TC0100000439.mm.2	Multiple_Complex
Plac9b	4.22	5.1	-1.84	0.0014	0.1705	placenta specific 9b	TC1400001612.mm.2	Coding
Vmn1r90; Nlrp5-ps; Vmn1r181	5.41	6.29	-1.84	0.0012	0.1595	vomeronasal 1 receptor 90; NLR family, pyrin domain containing 5, pseudogene; vomeronasal 1 receptor 181	TC0700002387.mm.2	Multiple_Complex
Hebp1	6.51	7.38	-1.84	6.97e-05	0.0369	heme binding protein 1	TC0600003314.mm.2	Coding
Pvr	5.22	6.11	-1.85	0.0268	0.5324	poliovirus receptor	TC0700002507.mm.2	Multiple_Complex
Rimklb	8.76	9.66	-1.86	0.0002	0.0661	ribosomal modification protein rimK-like family member B	TC0600003067.mm.2	Multiple_Complex
Car12	5.79	6.69	-1.86	0.0145	0.4468	carbonic anyhydrase 12	TC0900000871.mm.2	Multiple_Complex
Uri1	11.89	12.79	-1.86	0.0025	0.2288	URI1, prefoldin-like chaperone	TC0700002873.mm.2	Multiple_Complex
Nab2	9.74	10.63	-1.86	0.0125	0.4278	Ngfi-A binding protein 2	TC1000003120.mm.2	Coding
Phka2	8.81	9.71	-1.86	0.0007	0.1227	phosphorylase kinase alpha 2	TC0X00001634.mm.2	Multiple_Complex
Map3k19	4.11	5	-1.86	0.0017	0.1933	mitogen-activated protein kinase kinase kinase 19	TC0100003015.mm.2	Coding
Napepld	9.1	10	-1.87	0.019	0.4893	N-acyl phosphatidylethanolamine phospholipase D	TC0500002021.mm.2	Coding
2310057M21Rik	7.7	8.61	-1.87	0.0006	0.1205	RIKEN cDNA 2310057M21 gene	TC0700004397.mm.2	Coding
Vac14	8.71	9.63	-1.88	0.0043	0.2769	Vac14 homolog (S. cerevisiae)	TC0800001319.mm.2	Multiple_Complex
Plac9a	4.47	5.39	-1.89	0.0008	0.1323	placenta specific 9a	TC1400001604.mm.2	Coding
Zfp575	4.35	5.28	-1.9	0.0003	0.0785	zinc finger protein 575	TC0700002607.mm.2	Coding
Pms2	8.52	9.44	-1.9	0.0352	0.5828	postmeiotic segregation increased 2 (S. cerevisiae)	TC0500003716.mm.2	Multiple_Complex
St3gal1	6.53	7.45	-1.9	3.94e-05	0.0237	ST3 beta-galactoside alpha-2,3-sialyltransferase 1	TC1500001658.mm.2	Multiple_Complex
Nptx2	7.26	8.2	-1.91	0.0002	0.0665	neuronal pentraxin 2	TC0500001756.mm.2	Coding
Gm13298; Fam205a4; Gm20938	6.84	7.77	-1.91	3.63e-05	0.0237	predicted gene 13298 (Gm13298), mRNA.; family with sequence similarity 205, member A4 [Source:MGI Symbol;Acc:MGI:5434294]; predicted gene, 20938	TC0400000391.mm.2	Coding
Dcun1d3	5.8	6.74	-1.92	0.0033	0.2481	DCN1, defective in cullin neddylation 1, domain containing 3 (S. cerevisiae)	TC0700004190.mm.2	Multiple_Complex
Gadd45b	4.93	5.88	-1.93	0.0072	0.3431	growth arrest and DNA-damage-inducible 45 beta	TC1000000877.mm.2	Coding
Zfp551	4.64	5.59	-1.93	0.0055	0.3079	zinc fingr protein 551	TC0700002342.mm.2	Multiple_Complex
Gm13308	12.34	13.3	-1.95	0.0007	0.1223	predicted gene 13308	TC0400000404.mm.2	Coding
Bok	5.97	6.95	-1.96	0.0004	0.0929	BCL2-related ovarian killer	TC0100000942.mm.2	Coding
Gm16867; Gm21464	4.28	5.25	-1.96	0.0001	0.0415	predicted gene, 16867 [Source:MGI Symbol;Acc:MGI:4439791]; predicted gene, 21464; PREDICTED: predicted gene, 16867 (Gm16867), miscRNA.	TC1400002314.mm.2	Multiple_Complex
Bet1l	4.64	5.62	-1.96	0.0003	0.0709	blocked early in transport 1 homolog (S. cerevisiae)-like	TC0700004508.mm.2	Coding
Fam220a	10.65	11.62	-1.96	0.0107	0.4082	family with sequence similarity 220, member A	TC0500001735.mm.2	Coding
Lrrtm1	8.94	9.91	-1.96	0.035	0.5812	leucine rich repeat transmembrane neuronal 1	TC0600000871.mm.2	Coding
Plac9b; Plac9a; Gm9780; Plac9; RP24-235I1.4	4.85	5.81	-1.96	0.0113	0.415	placenta specific 9b (Plac9b), mRNA.; placenta specific 9a (Plac9a), mRNA.; predicted gene 9780; predicted gene 9780 [Source:MGI Symbol;Acc:MGI:3710532]; placenta specific 9, mRNA (cDNA clone MGC:41689 IMAGE:1348266), complete cds.; placenta specific 9 (Plac9 ) pseudogene; placenta specific 9 (Plac9), mRNA.	TC1400001608.mm.2	Multiple_Complex
Taf15	6.81	7.8	-1.98	0.005	0.2932	TAF15 RNA polymerase II, TATA box binding protein (TBP)-associated factor	TC1100001253.mm.2	Multiple_Complex
Tmem254c; Tmem254a	11.96	12.94	-1.98	3.86e-05	0.0237	transmembrane protein 254c; transmembrane protein 254a	TC1400001605.mm.2	Multiple_Complex
Prss23	7.39	8.39	-1.99	0.0008	0.1323	protease, serine 23	TC0700003714.mm.2	Coding
Atf7ip	6.43	7.42	-1.99	0.0044	0.2818	activating transcription factor 7 interacting protein	TC0600001625.mm.2	Multiple_Complex
Mtus2	8.35	9.34	-1.99	0.0031	0.2443	microtubule associated tumor suppressor candidate 2	TC0500001821.mm.2	Multiple_Complex
P2rx7	4.6	5.61	-2	0.0052	0.3002	purinergic receptor P2X, ligand-gated ion channel, 7	TC0500001399.mm.2	Multiple_Complex
Midn	11.67	12.67	-2	0.0033	0.2481	midnolin	TC1000000842.mm.2	Multiple_Complex
Snrpd3	9.8	10.8	-2	1.1e-05	0.0141	small nuclear ribonucleoprotein D3	TC1000000716.mm.2	Coding
Tsr3	7.65	8.64	-2	1.76e-05	0.0164	TSR3 20S rRNA accumulation	TC1700000367.mm.2	Coding
Pax6	5.58	6.59	-2.01	0.0051	0.2945	paired box 6	TC0200001583.mm.2	Multiple_Complex
Tmem254b; Tmem254c; Tmem254a	11.92	12.94	-2.02	2.84e-05	0.0211	transmembrane protein 254b; transmembrane protein 254c; transmembrane protein 254a	TC1400001613.mm.2	Multiple_Complex
Egr3	7.66	8.68	-2.03	0.001	0.1473	early growth response 3	TC1400000990.mm.2	Multiple_Complex
Vgf	10.96	11.97	-2.03	0.0032	0.2469	VGF nerve growth factor inducible	TC0500001618.mm.2	Multiple_Complex
Palmd	8.95	9.97	-2.04	7.15e-05	0.0369	palmdelphin	TC0300002815.mm.2	Multiple_Complex
Rgs7	10.63	11.67	-2.06	0.0046	0.2855	regulator of G protein signaling 7	TC0100003604.mm.2	Multiple_Complex
Ptgs2	6.42	7.46	-2.06	2.85e-05	0.0211	prostaglandin-endoperoxide synthase 2	TC0100001338.mm.2	Coding
4933409K07Rik	8.42	9.48	-2.07	8.94e-05	0.039	RIKEN cDNA 4933409K07 gene	TC0400002488.mm.2	Multiple_Complex
4933409K07Rik	8.42	9.48	-2.07	8.94e-05	0.039	RIKEN cDNA 4933409K07 gene	TC4_JH584293_random00000004.mm.2	Multiple_Complex
Nfkbid	3.41	4.46	-2.07	0.0001	0.0452	nuclear factor of kappa light polypeptide gene enhancer in B cells inhibitor, delta	TC0700000562.mm.2	Multiple_Complex
Lrif1	6.35	7.4	-2.08	0.0146	0.4485	ligand dependent nuclear receptor interacting factor 1	TC0300001107.mm.2	Multiple_Complex
Gm13298; Fam205a3; Gm21598	6.79	7.85	-2.09	1.99e-05	0.017	predicted gene 13298 (Gm13298), mRNA.; family with sequence similarity 205, member A3 [Source:MGI Symbol;Acc:MGI:5434953]; predicted gene, 21598	TC0400000405.mm.2	Coding
Rabl2	9.62	10.68	-2.09	0.0026	0.2301	RAB, member RAS oncogene family-like 2	TC1500002059.mm.2	Multiple_Complex
Sik2	8.98	10.06	-2.12	0.0002	0.0665	salt inducible kinase 2	TC0900002281.mm.2	Multiple_Complex
Homer1	13.46	14.55	-2.13	3.57e-05	0.0237	homer homolog 1 (Drosophila)	TC1300001043.mm.2	Multiple_Complex
Gabra2	13.12	14.21	-2.13	8.96e-05	0.039	gamma-aminobutyric acid (GABA) A receptor, subunit alpha 2	TC0500002559.mm.2	Coding
Inhba	7.41	8.51	-2.14	0.0086	0.3666	inhibin beta-A	TC1300000113.mm.2	Coding
Htr2c	9.62	10.72	-2.14	0.004	0.2687	5-hydroxytryptamine (serotonin) receptor 2C	TC0X00001447.mm.2	Multiple_Complex
F2rl2	4.43	5.54	-2.15	3.22e-05	0.023	coagulation factor II (thrombin) receptor-like 2	TC1300001081.mm.2	Coding
Tatdn1	8.58	9.68	-2.15	8.59e-05	0.039	TatD DNase domain containing 1	TC1500001584.mm.2	Multiple_Complex
4933409K07Rik	7.8	8.93	-2.18	0.0024	0.226	RIKEN cDNA 4933409K07 gene	TC4_GL456350_random00000002.mm.2	Multiple_Complex
A930005H10Rik	3.78	4.91	-2.19	0.0021	0.2106	RIKEN cDNA A930005H10 gene	TC0300002799.mm.2	Multiple_Complex
Fosl2	6.42	7.55	-2.19	0.0009	0.1417	fos-like antigen 2	TC0500000334.mm.2	Coding
Nnt	4.11	5.25	-2.2	0.0003	0.0772	nicotinamide nucleotide transhydrogenase	TC1300002740.mm.2	Multiple_Complex
Aldh18a1	7.3	8.43	-2.2	0.0001	0.049	aldehyde dehydrogenase 18 family, member A1	TC1900001490.mm.2	Multiple_Complex
Cbln2	9.78	10.93	-2.22	2.72e-05	0.0211	cerebellin 2 precursor protein	TC1800000901.mm.2	Coding
Trib1	5.4	6.56	-2.23	0.0002	0.0584	tribbles homolog 1 (Drosophila)	TC1500000439.mm.2	Coding
Nupr1	6.35	7.52	-2.25	0.0003	0.0758	nuclear protein transcription regulator 1	TC0700004288.mm.2	Multiple_Complex
Fosb	5.72	6.9	-2.27	0.0049	0.2909	FBJ osteosarcoma oncogene B	TC0700002477.mm.2	Coding
Fam122a	8.56	9.76	-2.29	0.0017	0.1929	family with sequence similarity 122, member A	TC1900001282.mm.2	Coding
Dusp4	4.01	5.21	-2.3	0.0001	0.0427	dual specificity phosphatase 4	TC0800000416.mm.2	Coding
Klf10	6.93	8.16	-2.33	0.0428	0.6066	Kruppel-like factor 10	TC1500001410.mm.2	Coding
Gm13298; Fam205a2	6.61	7.84	-2.33	1.17e-05	0.0141	predicted gene 13298 (Gm13298), mRNA.; family with sequence similarity 205, member A2 [Source:MGI Symbol;Acc:MGI:3701946]; predicted gene 13298	TC0400002501.mm.2	Coding
Asns	12.95	14.17	-2.34	0.0001	0.0407	asparagine synthetase	TC0600001839.mm.2	Multiple_Complex
Cbln4	6.68	7.91	-2.35	1.84e-05	0.0164	cerebellin 4 precursor protein	TC0200005270.mm.2	Coding
Bex1	8.65	9.89	-2.35	0.0018	0.198	brain expressed gene 1	TC0X00003023.mm.2	Multiple_Complex
Snph	7.33	8.6	-2.41	0.0038	0.2573	syntaphilin	TC0200004878.mm.2	Multiple_Complex
Dusp5	6.24	7.51	-2.42	0.0323	0.5659	dual specificity phosphatase 5	TC1900000756.mm.2	Coding
Bdnf	7.4	8.71	-2.48	6.06e-06	0.0112	brain derived neurotrophic factor	TC0200001624.mm.2	Coding
Fabp7	10.09	11.41	-2.5	0.0232	0.5251	fatty acid binding protein 7, brain	TC1000000508.mm.2	Coding
Entpd4	13.19	14.54	-2.54	2.65e-06	0.0062	ectonucleoside triphosphate diphosphohydrolase 4	TC1400000980.mm.2	Multiple_Complex
Cdh4	7.57	8.95	-2.59	0.0006	0.1212	cadherin 4	TC0200002772.mm.2	Multiple_Complex
Sik1	7.72	9.11	-2.61	0.0137	0.4383	salt inducible kinase 1	TC1700001827.mm.2	Multiple_Complex
Alox12b	5.87	7.26	-2.61	5.43e-05	0.0302	arachidonate 12-lipoxygenase, 12R type	TC1100000903.mm.2	Coding
Lrig3	4.03	5.42	-2.62	0.0164	0.4617	leucine-rich repeats and immunoglobulin-like domains 3	TC1000001531.mm.2	Multiple_Complex
Tmem254c; Tmem254a	11.92	13.32	-2.63	1.04e-05	0.0141	transmembrane protein 254c; transmembrane protein 254a	TC1400001609.mm.2	Multiple_Complex
Th	5.53	6.94	-2.65	0.0137	0.439	tyrosine hydroxylase	TC0700004575.mm.2	Coding
Arc	8.26	9.72	-2.74	0.0447	0.6146	activity regulated cytoskeletal-associated protein	TC1500001712.mm.2	Multiple_Complex
Ndn	11.93	13.39	-2.74	1e-05	0.0141	necdin	TC0700000961.mm.2	Coding
Serinc2	7.28	8.83	-2.93	0.0007	0.1222	serine incorporator 2	TC0400003629.mm.2	Coding
Nr4a3	9.62	11.33	-3.27	0.0167	0.4646	nuclear receptor subfamily 4, group A, member 3	TC0400000529.mm.2	Multiple_Complex
Fam205a2; Gm10600	7.07	8.98	-3.78	9.98e-05	0.0403	family with sequence similarity 205, member A2; predicted gene 10600	TC4_GL456350_random00000010.mm.2	Coding
Ccl21a; Gm1987	4.4	6.35	-3.86	0.0009	0.1439	chemokine (C-C motif) ligand 21A (serine); predicted gene 1987	TC4_JH584294_random00000009.mm.2	Coding
Entpd4	14.63	16.62	-3.97	1.86e-11	4.14e-07	ectonucleoside triphosphate diphosphohydrolase 4	TC1400000975.mm.2	Multiple_Complex
Glt8d2	6.11	8.11	-4.01	0.0005	0.1004	glycosyltransferase 8 domain containing 2	TC1000002571.mm.2	Multiple_Complex
Egr2	6.53	8.71	-4.52	0.0315	0.5609	early growth response 2	TC1000000636.mm.2	Coding
Gm1987; Ccl21a	3.97	6.64	-6.39	0.0003	0.0717	predicted gene 1987; chemokine (C-C motif) ligand 21A (serine)	TC0400002506.mm.2	Coding
Gm13304	4.48	7.28	-6.95	9.4e-05	0.0394	predicted gene 13304	TC0400000411.mm.2	Coding
Ccl21b; Gm13304	4.48	7.28	-6.95	9.4e-05	0.0394	chemokine (C-C motif) ligand 21B (leucine); predicted gene 13304	TC4_GL456350_random00000004.mm.2	Coding
Gm13304	4.51	7.7	-9.09	7.87e-05	0.0372	predicted gene 13304	TC0400000403.mm.2	Coding
Ccl21c; Gm21541	4.51	7.7	-9.09	7.87e-05	0.0372	chemokine (C-C motif) ligand 21C (leucine); predicted gene, 21541	TC4_JH584293_random00000009.mm.2	Coding
Gm3893; 4933409K07Rik	7.75	11.02	-9.69	3.21e-07	0.001	predicted gene 3893; RIKEN cDNA 4933409K07 gene	TC0400000386.mm.2	Multiple_Complex
Gm13304	4.26	8.33	-16.77	1.79e-05	0.0164	predicted gene 13304	TC0400000394.mm.2	Coding
Pisd-ps3	6.61	10.74	-17.49	8.38e-09	6.2e-05	phosphatidylserine decarboxylase, pseudogene 3	TCUn_JH58430400000005.mm.2	Multiple_Complex
Gm13304; Gm21541; Ccl21b	4.52	8.76	-18.92	1.37e-05	0.0145	predicted gene 13304; predicted gene, 21541; chemokine (C-C motif) ligand 21B (leucine)	TC0400000388.mm.2	Coding
Gm10591	4.35	8.62	-19.2	9.84e-06	0.0141	predicted gene 10591	TC4_GL456350_random00000012.mm.2	Coding
Gm10600	4.06	8.67	-24.48	4.97e-06	0.01	predicted gene 10600 [Source:MGI Symbol;Acc:MGI:3710628]	TC0400000401.mm.2	Coding

## Sheet: TAC_shared_genes
Gene Symbol (Mouse)	Human orthologue	Probe ID	Fold Change Heart_KOvsWT	Fold Change Brain_KOvsWT	Description
Gm21860	NA	TC0Y00000551.mm.2	5.54	8.68	predicted gene, 21860
Gm21748	NA	TC0Y00000552.mm.2	5.54	8.68	predicted gene, 21748
Dbp	DBP	TC0700000861.mm.2	3.04	1.61	D site albumin promoter binding protein
Por	POR	TC0500001584.mm.2	2.32	1.8	P450 (cytochrome) oxidoreductase
1500004A13Rik	NA	TC0300002325.mm.2	1.85	1.81	RIKEN cDNA 1500004A13 gene
Gm7120	TMEM267	TC1300001349.mm.2	1.85	1.63	predicted gene 7120
Bcl11b	BCL11B	TC1200002339.mm.2	1.72	1.78	B cell leukemia/lymphoma 11B
Ntm	NTM	TC0900001954.mm.2	1.59	1.8	neurotrimin
Rcor3	RCOR3	TC0100003826.mm.2	1.53	1.58	REST corepressor 3
Cnp	CNP	TC1100001628.mm.2	1.52	2.11	2,3-cyclic nucleotide 3 phosphodiesterase; 2',3'-cyclic nucleotide 3' phosphodiesterase
Arrdc2	ARRDC2	TC0800002408.mm.2	-1.52	-1.64	arrestin domain containing 2
Tmem254c; Tmem254a	TMEM254	TC1400001605.mm.2	-1.53	-1.98	transmembrane protein 254c; transmembrane protein 254a
Ptpn11	PTPN11	TC0500003184.mm.2	-1.53	-1.61	protein tyrosine phosphatase, non-receptor type 11
Gm16867; Gm21464	SLC25A37	TC1400002314.mm.2	-1.57	-1.96	predicted gene, 16867
Fam122a	FAM122A	TC1900001282.mm.2	-1.59	-2.29	family with sequence similarity 122, member A
Xylt1	XYLT1	TC0700001689.mm.2	-1.68	-1.56	xylosyltransferase 1
Plac9b	PLA9	TC1400001612.mm.2	-1.71	-1.84	placenta specific 9b
Plac9a	PLA9	TC1400001604.mm.2	-1.75	-1.89	placenta specific 9a
Sik1	SIK1	TC1700001827.mm.2	-1.88	-2.61	salt inducible kinase 1
Vmn1r90; Nlrp5-ps; Vmn1r181	NA	TC0700002387.mm.2	-1.89	-1.84	vomeronasal 1 receptor 90; NLR family, pyrin domain containing 5, pseudogene; vomeronasal 1 receptor 181
Nnt	NNT	TC1300002740.mm.2	-1.9	-2.2	nicotinamide nucleotide transhydrogenase
Cdh4	CDH4	TC0200002772.mm.2	-2.26	-2.59	cadherin 4
Pid1	PID1	TC0100002690.mm.2	-2.46	-1.78	phosphotyrosine interaction domain containing 1
Entpd4	ENTPD4	TC1400000975.mm.2	-2.88	-2.54	ectonucleoside triphosphate diphosphohydrolase 4
Uqcrc2	UQCRC2	TC0700001731.mm.2	-2.57	-1.71	ubiquinol cytochrome c reductase core protein 2
Atf7ip	ATF7IP	TC0600001625.mm.2	-2.83	-1.99	activating transcription factor 7 interacting protein
Apobec1	APOBEC1	TC0600003071.mm.2	-3.32	-1.72	apolipoprotein B mRNA editing enzyme, catalytic polypeptide 1
Pisd-ps3	NA	TCUn_JH58430400000005.mm.2	-3.83	-17.49	phosphatidylserine decarboxylase, pseudogene 3
Tatdn1	TATDN1	TC1500001584.mm.2	-5	-2.15	TatD DNase domain containing 1

## Sheet: GSEA_Heart_all
enriched in phenotype Heart_ Tatd_KO	SIZE	NES	FDR q-val		enriched in phenotype Heart_Tatd_WT	SIZE	NES	FDR q-val
HALLMARK_ANGIOGENESIS	34	2.16	0		WP_TRANSCRIPTION_FACTOR_REGULATION_IN_ADIPOGENESIS	22	-2.06	0.219
HALLMARK_INFLAMMATORY_RESPONSE	196	1.69	0.026		REACTOME_DIGESTION_AND_ABSORPTION	20	-1.92	0.534
HALLMARK_EPITHELIAL_MESENCHYMAL_TRANSITION	191	1.52	0.102		KANG_CISPLATIN_RESISTANCE_UP	17	-1.9	0.44
HALLMARK_INTERFERON_ALPHA_RESPONSE	89	1.51	0.086		BROWNE_HCMV_INFECTION_4HR_UP	45	-1.87	0.424
LEIN_NEURON_MARKERS	63	2.1	0.022		AMIT_EGF_RESPONSE_60_HELA	41	-1.87	0.347
HALMOS_CEBPA_TARGETS_DN	40	2.06	0.024		UZONYI_RESPONSE_TO_LEUKOTRIENE_AND_THROMBIN	33	-1.86	0.316
KEGG_MISMATCH_REPAIR	22	1.99	0.055		REACTOME_EUKARYOTIC_TRANSLATION_ELONGATION	86	-1.85	0.302
WP_DNA_MISMATCH_REPAIR	23	1.96	0.071		WP_BIOGENIC_AMINE_SYNTHESIS	15	-1.84	0.295
REACTOME_MISMATCH_REPAIR	15	1.95	0.075		MEISSNER_BRAIN_HCP_WITH_H3_UNMETHYLATED	37	-1.83	0.297
MCCLUNG_DELTA_FOSB_TARGETS_8WK	45	1.92	0.101		KEGG_RIBOSOME	81	-1.8	0.339
KIM_GLIS2_TARGETS_UP	76	1.91	0.094		PID_RXR_VDR_PATHWAY	26	-1.8	0.314
KEGG_GLYCOSYLPHOSPHATIDYLINOSITOL_GPI_ANCHOR_BIOSYNTHESIS	24	1.91	0.083		TUOMISTO_TUMOR_SUPPRESSION_BY_COL13A1_UP	16	-1.8	0.29
MCDOWELL_ACUTE_LUNG_INJURY_DN	44	1.89	0.104		BURTON_ADIPOGENESIS_1	29	-1.76	0.369
YAO_TEMPORAL_RESPONSE_TO_PROGESTERONE_CLUSTER_16	76	1.89	0.097		REACTOME_DIGESTION	16	-1.73	0.446
GARGALOVIC_RESPONSE_TO_OXIDIZED_PHOSPHOLIPIDS_PINK_DN	29	1.88	0.089		WP_GPCRS_CLASS_C_METABOTROPIC_GLUTAMATE_PHEROMONE	15	-1.73	0.424
WEINMANN_ADAPTATION_TO_HYPOXIA_UP	25	1.86	0.119		JAZAERI_BREAST_CANCER_BRCA1_VS_BRCA2_DN	40	-1.72	0.419
KEGG_EPITHELIAL_CELL_SIGNALING_IN_HELICOBACTER_PYLORI_INFECTION	65	1.84	0.14		CHEN_LVAD_SUPPORT_OF_FAILING_HEART_UP	91	-1.72	0.395
BIOCARTA_MCM_PATHWAY	18	1.84	0.133		KEGG_PARKINSONS_DISEASE	96	-1.71	0.401
PID_TRAIL_PATHWAY	23	1.84	0.13		BLANCO_MELO_MERS_COV_INFECTION_MCR5_CELLS_DN	27	-1.71	0.397
NAKAMURA_ADIPOGENESIS_LATE_DN	33	1.84	0.124		WP_WHITE_FAT_CELL_DIFFERENTIATION	32	-1.7	0.415
DACOSTA_ERCC3_ALLELE_XPCS_VS_TTD_DN	32	1.82	0.151		REACTOME_DISEASES_ASSOCIATED_WITH_O_GLYCOSYLATION_OF_PROTEINS	61	-1.68	0.433
NAKAMURA_ADIPOGENESIS_EARLY_DN	33	1.82	0.147		REACTOME_ATTENUATION_PHASE	26	-1.68	0.414
HANN_RESISTANCE_TO_BCL2_INHIBITOR_UP	27	1.81	0.147		CERVERA_SDHB_TARGETS_1_DN	33	-1.67	0.456
ZHAN_MULTIPLE_MYELOMA_MS_UP	44	1.81	0.153		REACTOME_NR1H3_NR1H2_REGULATE_GENE_EXPRESSION_LINKED_TO_CHOLESTEROL_TRANSPORT_AND_EFFLUX	34	-1.66	0.446
NUTT_GBM_VS_AO_GLIOMA_DN	43	1.81	0.147		WP_CYTOPLASMIC_RIBOSOMAL_PROTEINS	83	-1.64	0.5
ELLWOOD_MYC_TARGETS_DN	41	1.8	0.156		PID_HNF3B_PATHWAY	45	-1.64	0.492
REACTOME_LAGGING_STRAND_SYNTHESIS	20	1.79	0.156		HINATA_NFKB_TARGETS_KERATINOCYTE_DN	21	-1.64	0.474
FARMER_BREAST_CANCER_CLUSTER_4	19	1.79	0.151		MINGUEZ_LIVER_CANCER_VASCULAR_INVASION_DN	18	-1.64	0.465
REACTOME_SIGNALLING_TO_RAS	20	1.78	0.162		WP_FARNESOID_X_RECEPTOR_PATHWAY	17	-1.63	0.463
SHETH_LIVER_CANCER_VS_TXNIP_LOSS_PAM6	52	1.78	0.172		WP_ADIPOGENESIS	128	-1.62	0.481
VANDESLUIS_NORMAL_EMBRYOS_DN	17	1.77	0.172		YAO_TEMPORAL_RESPONSE_TO_PROGESTERONE_CLUSTER_8	48	-1.61	0.503
JEPSEN_SMRT_TARGETS	33	1.77	0.175		ZWANG_EGF_INTERVAL_UP	63	-1.61	0.492
NAKAMURA_METASTASIS	44	1.77	0.174		REACTOME_RESPONSE_OF_EIF2AK4_GCN2_TO_AMINO_ACID_DEFICIENCY	94	-1.61	0.479
REACTOME_TRAF6_MEDIATED_NF_KB_ACTIVATION	22	1.76	0.174		SIMBULAN_PARP1_TARGETS_UP	30	-1.61	0.482
PID_AURORA_A_PATHWAY	31	1.76	0.169		REACTOME_HSF1_ACTIVATION	29	-1.61	0.474
PID_EPHA2_FWD_PATHWAY	19	1.76	0.165		RIZ_ERYTHROID_DIFFERENTIATION_12HR	36	-1.61	0.461
INGRAM_SHH_TARGETS_DN	60	1.76	0.162		LEE_LIVER_CANCER_MYC_E2F1_UP	55	-1.6	0.461
VERRECCHIA_RESPONSE_TO_TGFB1_C2	20	1.75	0.171		REACTOME_TNFS_BIND_THEIR_PHYSIOLOGICAL_RECEPTORS	27	-1.6	0.452
CHEN_HOXA5_TARGETS_9HR_DN	34	1.75	0.17		BROWNE_HCMV_INFECTION_2HR_UP	30	-1.6	0.456
ZHENG_FOXP3_TARGETS_UP	24	1.75	0.175		MCDOWELL_ACUTE_LUNG_INJURY_UP	41	-1.59	0.46
REACTOME_TRAFFICKING_OF_AMPA_RECEPTORS	31	1.75	0.173		BONOME_OVARIAN_CANCER_POOR_SURVIVAL_UP	31	-1.59	0.451
WP_GENES_RELATED_TO_PRIMARY_CILIUM_DEVELOPMENT_BASED_ON_CRISPR	94	1.74	0.185		RIZ_ERYTHROID_DIFFERENTIATION_6HR	37	-1.59	0.443
REACTOME_UPTAKE_AND_ACTIONS_OF_BACTERIAL_TOXINS	29	1.73	0.193		REACTOME_SRP_DEPENDENT_COTRANSLATIONAL_PROTEIN_TARGETING_TO_MEMBRANE	104	-1.58	0.45
SIG_CD40PATHWAYMAP	32	1.73	0.19		VERNELL_RETINOBLASTOMA_PATHWAY_DN	18	-1.58	0.457
REACTOME_SCAVENGING_BY_CLASS_A_RECEPTORS	19	1.73	0.189		KEGG_TYROSINE_METABOLISM	33	-1.58	0.45
AMIT_EGF_RESPONSE_60_MCF10A	35	1.73	0.185		YAMASHITA_LIVER_CANCER_WITH_EPCAM_UP	51	-1.58	0.448
GARGALOVIC_RESPONSE_TO_OXIDIZED_PHOSPHOLIPIDS_YELLOW_DN	21	1.72	0.195		CHIANG_LIVER_CANCER_SUBCLASS_INTERFERON_UP	20	-1.57	0.441
YAMASHITA_LIVER_CANCER_STEM_CELL_UP	46	1.72	0.198		LEE_LIVER_CANCER_MYC_DN	55	-1.56	0.47
REACTOME_REGULATION_OF_TP53_ACTIVITY_THROUGH_ACETYLATION	29	1.72	0.199		WANG_NEOPLASTIC_TRANSFORMATION_BY_CCND1_MYC	22	-1.56	0.462
WANG_NFKB_TARGETS	23	1.72	0.199		MOOTHA_GLYCOLYSIS	21	-1.56	0.456
MATTHEWS_AP1_TARGETS	17	1.71	0.2		WALLACE_PROSTATE_CANCER_RACE_UP	232	-1.56	0.457
ENGELMANN_CANCER_PROGENITORS_UP	46	1.71	0.2		BIOCARTA_TGFB_PATHWAY	19	-1.56	0.449
DAVICIONI_MOLECULAR_ARMS_VS_ERMS_DN	172	1.71	0.197		LEE_LIVER_CANCER_CIPROFIBRATE_UP	59	-1.55	0.457
BROWNE_INTERFERON_RESPONSIVE_GENES	51	1.71	0.197		WP_DEVELOPMENT_AND_HETEROGENEITY_OF_THE_ILC_FAMILY	32	-1.55	0.449
WP_NEURAL_CREST_CELL_MIGRATION_DURING_DEVELOPMENT	38	1.7	0.219		KEGG_PHENYLALANINE_METABOLISM	16	-1.54	0.47
KEGG_AXON_GUIDANCE	126	1.7	0.217		VALK_AML_CLUSTER_3	30	-1.54	0.487
REACTOME_TRAFFICKING_OF_GLUR2_CONTAINING_AMPA_RECEPTORS	17	1.7	0.215		YAMASHITA_METHYLATED_IN_PROSTATE_CANCER	59	-1.53	0.485
HUANG_DASATINIB_RESISTANCE_UP	69	1.7	0.213		GARGALOVIC_RESPONSE_TO_OXIDIZED_PHOSPHOLIPIDS_GREEN_UP	23	-1.53	0.483
KEGG_VIBRIO_CHOLERAE_INFECTION	52	1.69	0.22		REACTOME_NR1H2_AND_NR1H3_MEDIATED_SIGNALING	43	-1.53	0.491
DORN_ADENOVIRUS_INFECTION_12HR_DN	30	1.69	0.22		WP_EXERCISEINDUCED_CIRCADIAN_REGULATION	44	-1.51	0.523
MAHADEVAN_IMATINIB_RESISTANCE_DN	19	1.69	0.217		CHIARADONNA_NEOPLASTIC_TRANSFORMATION_CDC25_UP	117	-1.5	0.546
WESTON_VEGFA_TARGETS_6HR	49	1.69	0.223		REACTOME_GLYCOLYSIS	68	-1.5	0.553
SUNG_METASTASIS_STROMA_UP	101	1.69	0.22		AAAGGAT_MIR501	118	-1.65	1
WP_DNA_REPLICATION	41	1.68	0.225		MIR11181_5P	71	-1.63	1
PID_FAS_PATHWAY	37	1.67	0.238		MIR4256	73	-1.61	0.831
REACTOME_SYNTHESIS_OF_GLYCOSYLPHOSPHATIDYLINOSITOL_GPI_	17	1.67	0.234		MIR6769A_3P	19	-1.58	0.796
REACTOME_PROCESSIVE_SYNTHESIS_ON_THE_LAGGING_STRAND	15	1.67	0.234		MIR4715_3P	50	-1.54	0.924
KEGG_GNRH_SIGNALING_PATHWAY	96	1.67	0.234		MIR4693_3P	57	-1.51	0.954
REACTOME_RETROGRADE_TRANSPORT_AT_THE_TRANS_GOLGI_NETWORK	45	1.67	0.233		MODULE_311	15	-1.98	0.085
WP_RESISTIN_AS_A_REGULATOR_OF_INFLAMMATION	32	1.67	0.233		GNF2_SERPINI2	16	-1.83	0.159
REACTOME_UNBLOCKING_OF_NMDA_RECEPTORS_GLUTAMATE_BINDING_AND_ACTIVATION	21	1.67	0.232		GNF2_TST	85	-1.8	0.146
MISHRA_CARCINOMA_ASSOCIATED_FIBROBLAST_UP	21	1.67	0.233		MODULE_573	24	-1.76	0.158
PLASARI_TGFB1_TARGETS_1HR_UP	33	1.67	0.232		GNF2_ICAM3	32	-1.75	0.139
SCIAN_INVERSED_TARGETS_OF_TP53_AND_TP73_DN	29	1.66	0.232		GNF2_TPT1	35	-1.71	0.172
REACTOME_NCAM1_INTERACTIONS	41	1.66	0.233		GCM_CSNK1D	30	-1.67	0.196
REACTOME_NCAM_SIGNALING_FOR_NEURITE_OUT_GROWTH	62	1.66	0.236		GNF2_HPX	110	-1.67	0.178
VERRECCHIA_EARLY_RESPONSE_TO_TGFB1	53	1.66	0.234		GCM_TPT1	61	-1.61	0.247
STEGER_ADIPOGENESIS_DN	23	1.66	0.235		MODULE_29	26	-1.6	0.234
CLASPER_LYMPHATIC_VESSELS_DURING_METASTASIS_DN	34	1.66	0.236		GNF2_HPN	108	-1.6	0.222
GENTLES_LEUKEMIC_STEM_CELL_UP	25	1.65	0.24		CAR_HPX	60	-1.59	0.224
SANA_RESPONSE_TO_IFNG_DN	81	1.65	0.238		MODULE_4	21	-1.56	0.255
REACTOME_EXTENSION_OF_TELOMERES	50	1.65	0.253		CAR_IGFBP1	45	-1.52	0.315
KEGG_VEGF_SIGNALING_PATHWAY	74	1.65	0.252		GNF2_LCAT	100	-1.52	0.299
MCCLUNG_CREB1_TARGETS_UP	94	1.64	0.252		GNF2_GSTM1	90	-1.51	0.295
WP_MAMMARY_GLAND_DEVELOPMENT_PATHWAY_EMBRYONIC_DEVELOPMENT_STAGE_1_OF_4	15	1.64	0.251		MODULE_358	74	-1.5	0.297
REACTOME_REGULATION_OF_KIT_SIGNALING	16	1.64	0.249		HP_ASCENDING_AORTIC_DISSECTION	20	-2.49	0
BIOCARTA_VEGF_PATHWAY	27	1.64	0.249		GO_PERICARDIUM_DEVELOPMENT	20	-2.25	0.013
WEINMANN_ADAPTATION_TO_HYPOXIA_DN	38	1.64	0.253		HP_DESCENDING_THORACIC_AORTA_ANEURYSM	16	-2.24	0.011
GENTILE_UV_HIGH_DOSE_UP	18	1.64	0.251		HP_ISCHEMIC_STROKE	22	-2.2	0.016
WANG_LSD1_TARGETS_DN	36	1.63	0.264		HP_PERIPHERAL_ARTERIAL_STENOSIS	29	-2.18	0.019
KEGG_B_CELL_RECEPTOR_SIGNALING_PATHWAY	73	1.63	0.262		HP_ABNORMAL_SPINAL_MENINGEAL_MORPHOLOGY	18	-2.17	0.016
WALLACE_PROSTATE_CANCER_RACE_DN	72	1.63	0.259		HP_ABNORMALITY_OF_BLOOD_VOLUME_HOMEOSTASIS	31	-2.13	0.025
WP_RAC1PAK1P38MMP2_PATHWAY	68	1.63	0.258		HP_ABDOMINAL_AORTIC_ANEURYSM	18	-2.04	0.073
OZEN_MIR125B1_TARGETS	22	1.63	0.255		GO_EPIDERMIS_MORPHOGENESIS	32	-2.02	0.075
KIM_MYCN_AMPLIFICATION_TARGETS_UP	84	1.63	0.257		HP_SEROSITIS	27	-2	0.087
REACTOME_GABA_SYNTHESIS_RELEASE_REUPTAKE_AND_DEGRADATION	18	1.63	0.261		HP_AORTIC_DISSECTION	29	-1.98	0.101
WP_NEURAL_CREST_CELL_MIGRATION_IN_CANCER	41	1.63	0.264		GO_CELLULAR_RESPONSE_TO_LEPTIN_STIMULUS	19	-1.98	0.093
ROY_WOUND_BLOOD_VESSEL_UP	44	1.62	0.262		GO_POSITIVE_REGULATION_OF_MYELOID_LEUKOCYTE_CYTOKINE_PRODUCTION_INVOLVED_IN_IMMUNE_RESPONSE	17	-1.97	0.093
HUMMERICH_SKIN_CANCER_PROGRESSION_DN	97	1.62	0.265		GO_GLYCOLYTIC_PROCESS_THROUGH_FRUCTOSE_6_PHOSPHATE	29	-1.88	0.232
BIOCARTA_MEF2D_PATHWAY	18	1.62	0.263		HP_HEMOPTYSIS	49	-1.87	0.237
KEGG_DNA_REPLICATION	35	1.62	0.263		GO_ADRENAL_GLAND_DEVELOPMENT	24	-1.84	0.296
TSENG_ADIPOGENIC_POTENTIAL_DN	46	1.62	0.262		HP_SUBARACHNOID_HEMORRHAGE	30	-1.83	0.311
REACTOME_SIGNALING_BY_KIT_IN_DISEASE	20	1.62	0.26		GO_VENTRICULAR_TRABECULA_MYOCARDIUM_MORPHOGENESIS	16	-1.82	0.333
AMIT_SERUM_RESPONSE_60_MCF10A	55	1.62	0.26		GO_POSITIVE_REGULATION_OF_GLUCOSE_TRANSMEMBRANE_TRANSPORT	40	-1.81	0.347
TRAYNOR_RETT_SYNDROM_UP	39	1.62	0.264		GO_ODORANT_BINDING	49	-1.8	0.351
BOYAULT_LIVER_CANCER_SUBCLASS_G56_DN	16	1.62	0.263		GO_14_3_3_PROTEIN_BINDING	29	-1.79	0.352
GALINDO_IMMUNE_RESPONSE_TO_ENTEROTOXIN	71	1.62	0.263		HP_SHORT_FEMUR	16	-1.79	0.356
REACTOME_RET_SIGNALING	39	1.61	0.262		GO_APOPTOTIC_PROCESS_INVOLVED_IN_MORPHOGENESIS	25	-1.78	0.344
LEE_TARGETS_OF_PTCH1_AND_SUFU_DN	81	1.61	0.261		HP_ABNORMALITY_OF_THE_COMMON_COAGULATION_PATHWAY	47	-1.78	0.332
CHARAFE_BREAST_CANCER_LUMINAL_VS_MESENCHYMAL_UP	401	1.61	0.259		GO_CATECHOLAMINE_BIOSYNTHETIC_PROCESS	21	-1.77	0.349
ROY_WOUND_BLOOD_VESSEL_DN	18	1.61	0.259		GO_GLUCOSE_CATABOLIC_PROCESS	35	-1.76	0.369
HEIDENBLAD_AMPLICON_12P11_12_UP	35	1.61	0.263		GO_RESPONSE_TO_LEPTIN	24	-1.76	0.364
REACTOME_GAP_FILLING_DNA_REPAIR_SYNTHESIS_AND_LIGATION_IN_GG_NER	25	1.61	0.261		GO_REGULATION_OF_CYSTEINE_TYPE_ENDOPEPTIDASE_ACTIVITY_INVOLVED_IN_APOPTOTIC_SIGNALING_PATHWAY	17	-1.76	0.354
REACTOME_METABOLISM_OF_NITRIC_OXIDE_NOS3_ACTIVATION_AND_REGULATION	15	1.61	0.261		HP_PLEURITIS	16	-1.76	0.349
HUMMEL_BURKITTS_LYMPHOMA_DN	15	1.61	0.26		GO_NADH_METABOLIC_PROCESS	40	-1.75	0.36
LEE_AGING_CEREBELLUM_DN	68	1.61	0.262		GO_GLUCOCORTICOID_RECEPTOR_BINDING	15	-1.74	0.382
FLECHNER_BIOPSY_KIDNEY_TRANSPLANT_OK_VS_DONOR_DN	21	1.61	0.262		GO_NEGATIVE_REGULATION_OF_LIPID_STORAGE	21	-1.74	0.377
LINDVALL_IMMORTALIZED_BY_TERT_DN	66	1.61	0.261		GO_REGULATION_OF_MAST_CELL_ACTIVATION	41	-1.74	0.369
VALK_AML_CLUSTER_12	28	1.61	0.26		GO_CYTOSOLIC_SMALL_RIBOSOMAL_SUBUNIT	40	-1.73	0.381
WP_NOVEL_INTRACELLULAR_COMPONENTS_OF_RIGILIKE_RECEPTOR_RLR_PATHWAY	56	1.6	0.26		GO_REGULATION_OF_CATECHOLAMINE_METABOLIC_PROCESS	18	-1.73	0.374
TSENG_IRS1_TARGETS_DN	127	1.6	0.266		HP_ABNORMAL_CORONARY_ARTERY_MORPHOLOGY	44	-1.72	0.371
BIOCARTA_NFKB_PATHWAY	21	1.6	0.268		GO_VENOUS_BLOOD_VESSEL_DEVELOPMENT	15	-1.72	0.365
GYORFFY_DOXORUBICIN_RESISTANCE	30	1.6	0.268		GO_NEGATIVE_REGULATION_OF_LIPID_LOCALIZATION	41	-1.72	0.356
MIDORIKAWA_AMPLIFIED_IN_LIVER_CANCER	51	1.6	0.268		GO_POSITIVE_REGULATION_OF_TRANSCRIPTION_REGULATORY_REGION_DNA_BINDING	22	-1.72	0.36
RICKMAN_METASTASIS_UP	305	1.6	0.268		HP_CORONARY_ARTERY_ATHEROSCLEROSIS	38	-1.71	0.383
REACTOME_TBC_RABGAPS	41	1.6	0.267		GO_REGULATION_OF_INTRINSIC_APOPTOTIC_SIGNALING_PATHWAY_IN_RESPONSE_TO_DNA_DAMAGE_BY_P53_CLASS_MEDIATOR	17	-1.71	0.376
GU_PDEF_TARGETS_UP	69	1.6	0.265		HP_ABNORMAL_CIRCULATING_SULFUR_AMINO_ACID_CONCENTRATION	17	-1.7	0.374
WP_WNT_SIGNALING	112	1.6	0.265		GO_REGULATION_OF_RESPONSE_TO_INTERFERON_GAMMA	24	-1.7	0.373
GUENTHER_GROWTH_SPHERICAL_VS_ADHERENT_DN	24	1.59	0.269		HP_PULMONARY_HEMORRHAGE	23	-1.7	0.375
ONDER_CDH1_SIGNALING_VIA_CTNNB1	78	1.59	0.269		HP_LATE_ONSET	30	-1.69	0.382
LIN_MELANOMA_COPY_NUMBER_UP	65	1.59	0.274		GO_REGULATION_OF_MACROPHAGE_CHEMOTAXIS	28	-1.68	0.399
LEE_AGING_MUSCLE_DN	40	1.59	0.278		GO_REGULATION_OF_SKELETAL_MUSCLE_CELL_DIFFERENTIATION	19	-1.67	0.428
REACTOME_RIP_MEDIATED_NFKB_ACTIVATION_VIA_ZBP1	17	1.58	0.283		GO_POSITIVE_REGULATION_OF_MAST_CELL_ACTIVATION	20	-1.67	0.42
REACTOME_ZBP1_DAI_MEDIATED_INDUCTION_OF_TYPE_I_IFNS	20	1.58	0.281		HP_FATTY_REPLACEMENT_OF_SKELETAL_MUSCLE	15	-1.66	0.441
REACTOME_TELOMERE_C_STRAND_LAGGING_STRAND_SYNTHESIS	33	1.58	0.284		HP_DISSEMINATED_INTRAVASCULAR_COAGULATION	19	-1.66	0.444
BOYAULT_LIVER_CANCER_SUBCLASS_G12_UP	38	1.58	0.284		GO_POSITIVE_REGULATION_OF_CIRCADIAN_RHYTHM	17	-1.65	0.469
PID_FANCONI_PATHWAY	42	1.58	0.283		HP_PRODUCTIVE_COUGH	17	-1.65	0.461
MCLACHLAN_DENTAL_CARIES_DN	76	1.58	0.286		HP_ECCHYMOSIS	37	-1.65	0.465
GAUSSMANN_MLL_AF4_FUSION_TARGETS_E_DN	21	1.58	0.287		HP_PERIVENTRICULAR_LEUKOMALACIA	25	-1.64	0.464
GRAESSMANN_RESPONSE_TO_MC_AND_SERUM_DEPRIVATION_UP	190	1.58	0.285		GO_NEGATIVE_REGULATION_OF_TOR_SIGNALING	36	-1.64	0.457
WATANABE_ULCERATIVE_COLITIS_WITH_CANCER_UP	18	1.58	0.289		HP_ABNORMAL_CIRCULATING_GLUTAMINE_FAMILY_AMINO_ACID_CONCENTRATION	18	-1.64	0.458
REACTOME_DNA_STRAND_ELONGATION	32	1.58	0.287		GO_CYTOSOLIC_RIBOSOME	96	-1.64	0.465
REACTOME_PI3K_EVENTS_IN_ERBB2_SIGNALING	16	1.57	0.29		HP_SPONTANEOUS_HEMATOMAS	18	-1.64	0.459
REACTOME_ACTIVATION_OF_ATR_IN_RESPONSE_TO_REPLICATION_STRESS	36	1.57	0.293		GO_HISTONE_H4_K16_ACETYLATION	19	-1.64	0.454
MIKKELSEN_NPC_ICP_WITH_H3K4ME3	402	1.57	0.292		HP_HYPOGLYCEMIC_COMA	17	-1.63	0.449
KEGG_INOSITOL_PHOSPHATE_METABOLISM	53	1.57	0.291		GO_POSITIVE_REGULATION_OF_FATTY_ACID_METABOLIC_PROCESS	35	-1.63	0.443
STAMBOLSKY_TARGETS_OF_MUTATED_TP53_DN	41	1.57	0.296		GO_LUNG_EPITHELIUM_DEVELOPMENT	36	-1.63	0.462
YANG_BREAST_CANCER_ESR1_DN	24	1.57	0.298		HP_AORTIC_REGURGITATION	66	-1.63	0.455
LIN_NPAS4_TARGETS_DN	65	1.57	0.296		GO_RESPIRATORY_CHAIN_COMPLEX_IV	16	-1.62	0.465
BIOCARTA_TNFR2_PATHWAY	16	1.57	0.297		HP_FLAT_ACETABULAR_ROOF	22	-1.62	0.459
BLANCO_MELO_BRONCHIAL_EPITHELIAL_CELLS_INFLUENZA_A_INFECTION_UP	105	1.56	0.299		GO_APOPTOTIC_PROCESS_INVOLVED_IN_DEVELOPMENT	37	-1.62	0.454
TAKEDA_TARGETS_OF_NUP98_HOXA9_FUSION_3D_UP	149	1.56	0.302		GO_NUCLEOSIDE_CATABOLIC_PROCESS	23	-1.62	0.451
VERHAAK_GLIOBLASTOMA_PRONEURAL	162	1.56	0.304		GO_BIOACTIVE_LIPID_RECEPTOR_ACTIVITY	16	-1.62	0.448
REACTOME_TELOMERE_MAINTENANCE	64	1.56	0.303		HP_BELL_SHAPED_THORAX	21	-1.62	0.451
GARGALOVIC_RESPONSE_TO_OXIDIZED_PHOSPHOLIPIDS_GREY_DN	67	1.56	0.305		GO_MESODERM_MORPHOGENESIS	71	-1.61	0.45
CHEN_LVAD_SUPPORT_OF_FAILING_HEART_DN	39	1.56	0.31		HP_ELEVATED_C_REACTIVE_PROTEIN_LEVEL	25	-1.61	0.445
HELLEBREKERS_SILENCED_DURING_TUMOR_ANGIOGENESIS	68	1.56	0.309		HP_MIXED_HEARING_IMPAIRMENT	23	-1.61	0.44
REACTOME_ACTIVATION_OF_THE_PRE_REPLICATIVE_COMPLEX	32	1.56	0.308		GO_REGULATION_OF_HAIR_CYCLE	29	-1.61	0.456
REACTOME_GRB2_EVENTS_IN_ERBB2_SIGNALING	16	1.56	0.307		GO_MONOSACCHARIDE_BINDING	65	-1.6	0.455
MODY_HIPPOCAMPUS_NEONATAL	30	1.56	0.306		GO_DEAMINASE_ACTIVITY	22	-1.6	0.451
KEGG_RIG_I_LIKE_RECEPTOR_SIGNALING_PATHWAY	54	1.55	0.308		GO_EPITHELIAL_TO_MESENCHYMAL_TRANSITION_INVOLVED_IN_ENDOCARDIAL_CUSHION_FORMATION	17	-1.59	0.475
MATZUK_OVULATION	15	1.55	0.307		GO_PYRIMIDINE_NUCLEOSIDE_CATABOLIC_PROCESS	15	-1.59	0.474
AIYAR_COBRA1_TARGETS_UP	38	1.55	0.305		GO_MRNA_MODIFICATION	22	-1.59	0.469
WP_3Q29_COPY_NUMBER_VARIATION_SYNDROME	69	1.55	0.305		GO_DEFINITIVE_HEMOPOIESIS	21	-1.59	0.464
NAKAMURA_CANCER_MICROENVIRONMENT_UP	19	1.55	0.305		HP_ABNORMAL_SUBARACHNOID_SPACE_MORPHOLOGY	65	-1.59	0.463
WP_REGULATION_OF_MICROTUBULE_CYTOSKELETON	46	1.55	0.306		GO_REGULATION_OF_GLUCONEOGENESIS	43	-1.59	0.457
LU_TUMOR_ANGIOGENESIS_UP	24	1.55	0.307		HP_CHOLECYSTITIS	17	-1.59	0.457
WP_G13_SIGNALING_PATHWAY	39	1.55	0.307		GO_ACTIVATION_OF_PHOSPHOLIPASE_C_ACTIVITY	33	-1.59	0.456
MARZEC_IL2_SIGNALING_UP	111	1.55	0.311		GO_PIRNA_METABOLIC_PROCESS	18	-1.59	0.455
LIANG_SILENCED_BY_METHYLATION_2	37	1.55	0.313		HP_DILATATION_OF_THE_CEREBRAL_ARTERY	34	-1.58	0.461
JAIN_NFKB_SIGNALING	67	1.55	0.312		GO_RESPONSE_TO_FUNGUS	37	-1.58	0.458
MARCHINI_TRABECTEDIN_RESISTANCE_DN	42	1.55	0.312		GO_BICARBONATE_TRANSMEMBRANE_TRANSPORTER_ACTIVITY	20	-1.58	0.457
REACTOME_ACTIVATION_OF_MATRIX_METALLOPROTEINASES	25	1.54	0.311		HP_BRUISING_SUSCEPTIBILITY	125	-1.58	0.453
PEDERSEN_METASTASIS_BY_ERBB2_ISOFORM_1	43	1.54	0.314		HP_JOINT_SWELLING	33	-1.58	0.448
REACTOME_DUAL_INCISION_IN_GG_NER	40	1.54	0.314		GO_ATP_DEPENDENT_MICROTUBULE_MOTOR_ACTIVITY_MINUS_END_DIRECTED	16	-1.58	0.444
TONKS_TARGETS_OF_RUNX1_RUNX1T1_FUSION_ERYTHROCYTE_UP	138	1.54	0.313		HP_ABNORMAL_CIRCULATING_ASPARTATE_FAMILY_AMINO_ACID_CONCENTRATION	18	-1.58	0.447
KRIEG_HYPOXIA_VIA_KDM3A	47	1.54	0.312		HP_TRANSIENT_ISCHEMIC_ATTACK	45	-1.58	0.445
ONDER_CDH1_TARGETS_2_UP	239	1.54	0.312		HP_BONE_MARROW_HYPERCELLULARITY	25	-1.57	0.454
SANSOM_WNT_PATHWAY_REQUIRE_MYC	62	1.54	0.316		GO_MONOSACCHARIDE_BIOSYNTHETIC_PROCESS	94	-1.57	0.458
BIOCARTA_DEATH_PATHWAY	28	1.54	0.314		GO_CELL_MIGRATION_INVOLVED_IN_HEART_DEVELOPMENT	17	-1.57	0.464
WP_BRAINDERIVED_NEUROTROPHIC_FACTOR_BDNF_SIGNALING_PATHWAY	143	1.54	0.315		GO_NEGATIVE_REGULATION_OF_STRIATED_MUSCLE_CELL_APOPTOTIC_PROCESS	24	-1.57	0.459
SANA_TNF_SIGNALING_UP	65	1.54	0.313		HP_ADULT_ONSET	163	-1.56	0.459
PHONG_TNF_TARGETS_UP	58	1.54	0.314		GO_RNA_DEPENDENT_DNA_BIOSYNTHETIC_PROCESS	65	-1.56	0.461
KANG_AR_TARGETS_DN	18	1.54	0.313		GO_NUCLEOBASE_CONTAINING_SMALL_MOLECULE_CATABOLIC_PROCESS	40	-1.56	0.462
MOSERLE_IFNA_RESPONSE	22	1.53	0.319		GO_REGULATION_OF_INCLUSION_BODY_ASSEMBLY	16	-1.56	0.458
BIOCARTA_BCR_PATHWAY	33	1.53	0.319		GO_CELL_PROLIFERATION_INVOLVED_IN_HEART_MORPHOGENESIS	17	-1.56	0.455
QI_PLASMACYTOMA_DN	94	1.53	0.321		GO_REGULATION_OF_B_CELL_APOPTOTIC_PROCESS	19	-1.56	0.46
IZADPANAH_STEM_CELL_ADIPOSE_VS_BONE_UP	113	1.53	0.319		GO_MYELOID_DENDRITIC_CELL_DIFFERENTIATION	18	-1.56	0.458
REACTOME_SIGNAL_TRANSDUCTION_BY_L1	21	1.53	0.318		GO_G_PROTEIN_COUPLED_CHEMOATTRACTANT_RECEPTOR_ACTIVITY	26	-1.55	0.46
PID_LYMPH_ANGIOGENESIS_PATHWAY	23	1.53	0.318		GO_RIBOSOMAL_LARGE_SUBUNIT_ASSEMBLY	27	-1.55	0.46
WP_TRYPTOPHAN_CATABOLISM_LEADING_TO_NAD_PRODUCTION	16	1.53	0.323		GO_CHAPERONE_MEDIATED_AUTOPHAGY	16	-1.55	0.458
HAMAI_APOPTOSIS_VIA_TRAIL_DN	176	1.53	0.322		HP_ABNORMAL_PULMONARY_THORACIC_IMAGING_FINDING	54	-1.55	0.456
WHITE_NEUROBLASTOMA_WITH_1P36.3_DELETION	19	1.53	0.321		GO_CYTOCHROME_COMPLEX	26	-1.55	0.454
BIOCARTA_HDAC_PATHWAY	25	1.53	0.32		GO_INTRINSIC_APOPTOTIC_SIGNALING_PATHWAY_IN_RESPONSE_TO_DNA_DAMAGE_BY_P53_CLASS_MEDIATOR	43	-1.55	0.459
BENPORATH_NOS_TARGETS	160	1.53	0.319		GO_ANTIMICROBIAL_HUMORAL_RESPONSE	74	-1.54	0.472
REACTOME_CARGO_TRAFFICKING_TO_THE_PERICILIARY_MEMBRANE	51	1.53	0.319		GO_CHEMOKINE_BINDING	33	-1.54	0.478
BIOCARTA_PTEN_PATHWAY	18	1.53	0.318		GO_REGULATION_OF_TRANSCRIPTION_INVOLVED_IN_CELL_FATE_COMMITMENT	16	-1.54	0.479
BURTON_ADIPOGENESIS_9	79	1.53	0.321		GO_EXODEOXYRIBONUCLEASE_ACTIVITY	21	-1.54	0.476
PID_HEDGEHOG_2PATHWAY	21	1.53	0.32		HP_APLASIA_HYPOPLASIA_OF_THE_THYMUS	29	-1.53	0.488
DELPUECH_FOXO3_TARGETS_UP	61	1.52	0.32		HP_EXERTIONAL_DYSPNEA	83	-1.53	0.486
PID_IL8_CXCR1_PATHWAY	26	1.52	0.318		HP_ESOPHAGEAL_VARIX	22	-1.53	0.489
HOLLEMAN_VINCRISTINE_RESISTANCE_ALL_UP	25	1.52	0.319		HP_ABNORMAL_AORTIC_VALVE_PHYSIOLOGY	116	-1.53	0.487
REACTOME_BINDING_AND_UPTAKE_OF_LIGANDS_BY_SCAVENGER_RECEPTORS	37	1.52	0.32		GO_THYROID_GLAND_DEVELOPMENT	20	-1.53	0.49
BOQUEST_STEM_CELL_DN	193	1.52	0.32		GO_TRIGLYCERIDE_BIOSYNTHETIC_PROCESS	36	-1.53	0.49
DEBOSSCHER_NFKB_TARGETS_REPRESSED_BY_GLUCOCORTICOIDS	19	1.52	0.327		GO_INSULIN_RECEPTOR_BINDING	22	-1.52	0.489
ISHIDA_E2F_TARGETS	50	1.52	0.326		HP_ABNORMAL_SERUM_FERRITIN	27	-1.52	0.494
MEISSNER_NPC_ICP_WITH_H3K4ME3	18	1.52	0.325		GO_NEGATIVE_REGULATION_OF_ENDOTHELIAL_CELL_PROLIFERATION	37	-1.52	0.492
VALK_AML_CLUSTER_1	26	1.52	0.325		GO_LEFT_RIGHT_PATTERN_FORMATION	20	-1.52	0.497
KEGG_PHOSPHATIDYLINOSITOL_SIGNALING_SYSTEM	74	1.52	0.325		GO_NEGATIVE_REGULATION_OF_ENDOPLASMIC_RETICULUM_STRESS_INDUCED_INTRINSIC_APOPTOTIC_SIGNALING_PATHWAY	17	-1.52	0.495
SANSOM_APC_TARGETS_UP	120	1.52	0.324		GO_MYELOID_LEUKOCYTE_CYTOKINE_PRODUCTION	28	-1.52	0.496
WP_CALCIUM_REGULATION_IN_THE_CARDIAC_CELL	149	1.52	0.325		HP_PROLONGED_BLEEDING_FOLLOWING_PROCEDURE	17	-1.52	0.495
HUANG_DASATINIB_RESISTANCE_DN	68	1.52	0.326		HP_MALNUTRITION	20	-1.51	0.492
WP_DISRUPTION_OF_POSTSYNAPTIC_SIGNALLING_BY_CNV	32	1.52	0.325		GO_RESPONSE_TO_HYPEROXIA	19	-1.51	0.491
REACTOME_VITAMIN_B5_PANTOTHENATE_METABOLISM	16	1.51	0.327		GO_CATECHOLAMINE_METABOLIC_PROCESS	49	-1.51	0.489
VERRECCHIA_RESPONSE_TO_TGFB1_C1	19	1.51	0.326		HP_ABNORMALITY_OF_COAGULATION	169	-1.51	0.491
KEGG_GLIOMA	64	1.51	0.326		HP_PULMONARY_INFILTRATES	41	-1.51	0.489
SHIN_B_CELL_LYMPHOMA_CLUSTER_2	30	1.51	0.329		GO_MUSCLE_HYPERTROPHY_IN_RESPONSE_TO_STRESS	22	-1.51	0.485
REACTOME_CYTOSOLIC_SENSORS_OF_PATHOGEN_ASSOCIATED_DNA_	57	1.51	0.333		GO_SULFATE_TRANSMEMBRANE_TRANSPORTER_ACTIVITY	16	-1.51	0.485
LINDGREN_BLADDER_CANCER_CLUSTER_2B	341	1.51	0.332		GO_NEGATIVE_REGULATION_OF_RESPONSE_TO_CYTOKINE_STIMULUS	54	-1.51	0.482
SIG_PIP3_SIGNALING_IN_B_LYMPHOCYTES	36	1.51	0.335		GO_PYRIMIDINE_CONTAINING_COMPOUND_CATABOLIC_PROCESS	30	-1.51	0.479
BHAT_ESR1_TARGETS_VIA_AKT1_DN	78	1.51	0.336		GO_ENDOCARDIAL_CUSHION_FORMATION	24	-1.51	0.478
WESTON_VEGFA_TARGETS	90	1.51	0.338		HP_CURLY_HAIR	24	-1.51	0.475
REACTOME_TRANSFERRIN_ENDOCYTOSIS_AND_RECYCLING	30	1.51	0.337		GO_NEURON_FATE_COMMITMENT	66	-1.51	0.475
BIOCARTA_NO1_PATHWAY	27	1.51	0.336		GO_CHOLESTEROL_STORAGE	18	-1.51	0.476
BLANCO_MELO_HUMAN_PARAINFLUENZA_VIRUS_3_INFECTION_A594_CELLS_UP	160	1.5	0.341		GO_COTRANSLATIONAL_PROTEIN_TARGETING_TO_MEMBRANE	93	-1.5	0.477
REACTOME_G_PROTEIN_MEDIATED_EVENTS	52	1.5	0.34		GO_MANGANESE_ION_TRANSPORT	15	-1.5	0.476
PID_TCPTP_PATHWAY	40	1.5	0.339		GO_METHIONINE_METABOLIC_PROCESS	16	-1.5	0.478
WP_NUCLEOTIDE_EXCISION_REPAIR	42	1.5	0.338		GO_TYPE_B_PANCREATIC_CELL_DEVELOPMENT	20	-1.5	0.478
REACTOME_DAP12_INTERACTIONS	33	1.5	0.338		HP_ABNORMALITY_OF_CIRCULATING_FIBRINOGEN	33	-1.5	0.475
DORSAM_HOXA9_TARGETS_UP	35	1.5	0.338		GO_SMALL_RIBOSOMAL_SUBUNIT	66	-1.5	0.475
LINDGREN_BLADDER_CANCER_CLUSTER_1_DN	349	1.5	0.337		GO_EXONUCLEASE_ACTIVITY_ACTIVE_WITH_EITHER_RIBO_OR_DEOXYRIBONUCLEIC_ACIDS_AND_PRODUCING_5_PHOSPHOMONOESTERS	57	-1.5	0.474
PASQUALUCCI_LYMPHOMA_BY_GC_STAGE_DN	160	1.5	0.341		GO_HEART_TRABECULA_MORPHOGENESIS	34	-1.5	0.471
KEGG_LONG_TERM_POTENTIATION	68	1.5	0.341		HP_ABNORMAL_AORTIC_VALVE_CUSP_MORPHOLOGY	73	-1.5	0.472
RODRIGUES_THYROID_CARCINOMA_ANAPLASTIC_DN	468	1.5	0.34		GO_REGULATION_OF_KERATINOCYTE_PROLIFERATION	34	-1.5	0.471
WAKABAYASHI_ADIPOGENESIS_PPARG_BOUND_36HR	28	1.5	0.342		GO_VENTRICULAR_CARDIAC_MUSCLE_CELL_DIFFERENTIATION	17	-1.5	0.472
REACTOME_POLYMERASE_SWITCHING_ON_THE_C_STRAND_OF_THE_TELOMERE	25	1.5	0.341		GSE16450_IMMATURE_VS_MATURE_NEURON_CELL_LINE_UP	165	-1.62	0.094
REACTOME_INLB_MEDIATED_ENTRY_OF_LISTERIA_MONOCYTOGENES_INTO_HOST_CELL	15	1.5	0.34		GSE18804_SPLEEN_MACROPHAGE_VS_COLON_TUMORAL_MACROPHAGE_DN	185	-1.61	0.056
KHETCHOUMIAN_TRIM24_TARGETS_UP	46	1.5	0.343		GSE14415_ACT_VS_CTRL_NATURAL_TREG_DN	159	-1.55	0.118
MIR3943	39	2.07	0.006		GSE36476_CTRL_VS_TSST_ACT_16H_MEMORY_CD4_TCELL_YOUNG_UP	174	-1.5	0.176
MIR6529_3P	79	1.95	0.031		GSE42088_UNINF_VS_LEISHMANIA_INF_DC_2H_DN	182	-1.5	0.157
MIR6889_3P	99	1.82	0.197		FAN_EMBRYONIC_CTX_BRAIN_MYELOID	110	-1.85	0.069
YTTCCNNNGGAMR_UNKNOWN	47	1.78	0.249		DURANTE_ADULT_OLFACTORY_NEUROEPITHELIUM_NK_CELLS	66	-1.59	0.361
MIR939_3P	141	1.76	0.263		GAO_SMALL_INTESTINE_24W_C4_ENTEROCYTE_PROGENITOR_SUBTYPE_2	87	-1.58	0.246
MIR6826_5P	38	1.76	0.224		AIZARANI_LIVER_C11_HEPATOCYTES_1	248	-1.57	0.215
MIR4270	156	1.76	0.192		AIZARANI_LIVER_C14_HEPATOCYTES_2	185	-1.55	0.197
EVI1_01	16	1.76	0.174		DURANTE_ADULT_OLFACTORY_NEUROEPITHELIUM_MAST_CELLS	68	-1.55	0.164
MAZ_Q6	182	1.72	0.243		DURANTE_ADULT_OLFACTORY_NEUROEPITHELIUM_VASCULAR_SMOOTH_MUSCLE_CELLS	80	-1.53	0.163
AGGAAGC_MIR5163P	114	1.71	0.245		HAY_BONE_MARROW_CD8_T_CELL	55	-1.52	0.151
CDP_02	105	1.71	0.225		TUOMISTO_TUMOR_SUPPRESSION_BY_COL13A1_UP	16	-1.82	0.346
GTCNYYATGR_UNKNOWN	108	1.71	0.227		MEISSNER_BRAIN_HCP_WITH_H3_UNMETHYLATED	37	-1.81	0.2
MIR2054	149	1.68	0.296		BURTON_ADIPOGENESIS_1	29	-1.77	0.174
MIR92A_1_5P	42	1.66	0.332		RIZ_ERYTHROID_DIFFERENTIATION_12HR	36	-1.64	0.385
MIR4445_5P	85	1.66	0.337		YAO_TEMPORAL_RESPONSE_TO_PROGESTERONE_CLUSTER_8	48	-1.62	0.36
MIR320E	63	1.64	0.359		RIZ_ERYTHROID_DIFFERENTIATION_6HR	37	-1.61	0.326
MIR6798_3P	34	1.64	0.373		LEE_LIVER_CANCER_MYC_DN	55	-1.6	0.298
CREB_Q3	232	1.63	0.376		LEE_LIVER_CANCER_MYC_E2F1_UP	55	-1.59	0.29
ZNF512B_TARGET_GENES	168	1.63	0.362		LEE_LIVER_CANCER_CIPROFIBRATE_UP	59	-1.56	0.319
MIR6752_5P	111	1.62	0.378		WANG_NEOPLASTIC_TRANSFORMATION_BY_CCND1_MYC	22	-1.55	0.304
MIR24_3P	257	1.61	0.403		GSE18804_SPLEEN_MACROPHAGE_VS_COLON_TUMORAL_MACROPHAGE_DN	185	-1.55	0.278
BAHD1_TARGET_GENES	15	1.61	0.39		SIMBULAN_PARP1_TARGETS_UP	30	-1.55	0.257
ACAWYAAAG_UNKNOWN	96	1.61	0.388		GSE20715_0H_VS_24H_OZONE_TLR4_KO_LUNG_DN	193	-1.53	0.269
GTTGNYNNRGNAAC_UNKNOWN	100	1.6	0.385		LIANG_HEMATOPOIESIS_STEM_CELL_NUMBER_QTL	15	-1.52	0.283
TTGCWCAAY_CEBPB_02	61	1.6	0.398		CHIARADONNA_NEOPLASTIC_TRANSFORMATION_CDC25_UP	117	-1.51	0.273
DBP_Q6	242	1.59	0.4
MIR5690	106	1.59	0.397
SP3_Q3	231	1.59	0.402
MIR4774_5P	82	1.59	0.389
OCT1_Q6	240	1.58	0.414
MIR6754_5P	107	1.58	0.409
MIR4662A_3P	63	1.57	0.408
MIR8083	50	1.57	0.396
MIR6815_5P	52	1.57	0.391
MIR149_3P	402	1.56	0.444
MIR340_3P	38	1.56	0.444
AREB6_02	238	1.55	0.449
MIR3620_3P	58	1.55	0.442
MIR3690	47	1.55	0.436
MIR6505_5P	180	1.55	0.437
PAF1_TARGET_GENES	56	1.54	0.439
MIR339_5P	62	1.54	0.432
MIR125A_5P	307	1.54	0.423
MIR887_5P	93	1.54	0.423
ATF6_01	123	1.54	0.43
MIR5089_3P	67	1.53	0.439
MIR4772_5P	49	1.53	0.433
ZMYND11_TARGET_GENES	34	1.53	0.445
MIR6805_5P	38	1.53	0.438
MIR513C_5P	157	1.53	0.432
AP1_Q4_01	247	1.53	0.426
MIR1298_3P	38	1.52	0.424
SIPA1_TARGET_GENES	94	1.52	0.419
MIR6888_5P	42	1.52	0.418
MIR6842_5P	140	1.52	0.412
CCTNTMAGA_UNKNOWN	122	1.52	0.409
MIR6865_5P	53	1.52	0.409
MIR125B_5P	305	1.52	0.407
AP1_C	263	1.52	0.404
MIR7855_5P	73	1.52	0.401
MIR514B_5P	160	1.52	0.399
MIR3935	72	1.51	0.399
MIR296_3P	21	1.51	0.404
OCT_C	232	1.51	0.404
MIR4763_3P	231	1.51	0.411
TCCCCAC_MIR491	58	1.51	0.408
MIR1291	94	1.51	0.403
HFH1_01	232	1.5	0.403
FXR_IR1_Q6	103	1.5	0.406
E47_01	240	1.5	0.405
AACTGAC_MIR223	92	1.5	0.402
HOXA13_TARGET_GENES	39	1.5	0.411
MIR5585_5P	116	1.5	0.406
GNF2_CDH11	25	2.13	0.001
GNF2_DNM1	73	2.12	0
GNF2_TM4SF2	26	1.98	0.008
MODULE_196	23	1.97	0.007
MODULE_253	21	1.95	0.007
MODULE_92	130	1.89	0.014
GNF2_PTX3	33	1.82	0.039
GNF2_MAPT	40	1.82	0.036
GCM_ANP32B	35	1.7	0.153
MODULE_533	40	1.69	0.149
MODULE_521	35	1.68	0.158
MODULE_563	15	1.67	0.168
GNF2_RTN1	49	1.65	0.174
MODULE_85	50	1.65	0.173
MODULE_371	25	1.62	0.209
MODULE_300	32	1.62	0.214
GCM_SIRT2	41	1.6	0.233
GNF2_RAB3A	37	1.6	0.224
MODULE_156	15	1.59	0.226
MORF_SMC1L1	59	1.59	0.226
GCM_CALM1	101	1.58	0.223
MODULE_274	80	1.57	0.237
GNF2_PRDX2	29	1.56	0.267
GNF2_AF1Q	25	1.54	0.289
GCM_MAP1B	63	1.54	0.278
GCM_PTK2	137	1.53	0.298
MODULE_281	27	1.52	0.312
GNF2_BNIP3L	59	1.52	0.314
MODULE_11	496	1.51	0.313
MODULE_158	42	1.51	0.312
MODULE_350	52	1.5	0.338
GO_MEMBRANE_REPOLARIZATION	43	2.03	0.154
GO_ADAPTATION_OF_SIGNALING_PATHWAY	20	1.98	0.179
HP_NEOPLASM_OF_THE_ORAL_CAVITY	46	1.98	0.125
GO_GPI_ANCHOR_METABOLIC_PROCESS	30	1.97	0.102
GO_CARDIAC_MUSCLE_CELL_MEMBRANE_REPOLARIZATION	35	1.97	0.091
GO_MEMBRANE_REPOLARIZATION_DURING_ACTION_POTENTIAL	25	1.95	0.105
GO_VENTRICULAR_CARDIAC_MUSCLE_CELL_ACTION_POTENTIAL	33	1.94	0.101
GO_VENTRICULAR_CARDIAC_MUSCLE_CELL_MEMBRANE_REPOLARIZATION	25	1.93	0.1
HP_SINUS_BRADYCARDIA	21	1.93	0.092
GO_INTRINSIC_COMPONENT_OF_SYNAPTIC_VESICLE_MEMBRANE	45	1.89	0.154
GO_REGULATION_OF_HEART_RATE	96	1.87	0.181
GO_CARDIAC_MUSCLE_CELL_ACTION_POTENTIAL_INVOLVED_IN_CONTRACTION	50	1.87	0.167
HP_HAMARTOMA_OF_TONGUE	17	1.86	0.186
GO_INTRINSIC_COMPONENT_OF_PRESYNAPTIC_MEMBRANE	81	1.86	0.178
HP_BRADYCARDIA	53	1.85	0.183
GO_REGULATION_OF_RECEPTOR_MEDIATED_ENDOCYTOSIS	98	1.84	0.2
GO_REGULATION_OF_RECEPTOR_INTERNALIZATION	55	1.83	0.205
GO_REGULATION_OF_EXCITATORY_SYNAPSE_ASSEMBLY	15	1.82	0.236
GO_REGULATION_OF_MEMBRANE_REPOLARIZATION	32	1.82	0.225
GO_PHOSPHATIDYLINOSITOL_PHOSPHORYLATION	51	1.82	0.214
HP_TORSADE_DE_POINTES	19	1.82	0.21
HP_ABNORMAL_ATRIOVENTRICULAR_CONDUCTION	63	1.81	0.211
GO_CARDIAC_MUSCLE_CELL_ACTION_POTENTIAL	68	1.81	0.206
GO_PHOSPHATIDYLINOSITOL_3_KINASE_COMPLEX	26	1.8	0.23
GO_EXCITATORY_SYNAPSE_ASSEMBLY	26	1.79	0.238
HP_SUDDEN_CARDIAC_DEATH	80	1.78	0.278
HP_KNEE_FLEXION_CONTRACTURE	63	1.77	0.295
GO_FOUR_WAY_JUNCTION_DNA_BINDING	17	1.77	0.286
GO_INTRINSIC_COMPONENT_OF_PRESYNAPTIC_ACTIVE_ZONE_MEMBRANE	18	1.77	0.292
GO_GTP_RHO_BINDING	20	1.77	0.284
HP_ABNORMALITY_OF_THE_ENDOMETRIUM	24	1.77	0.276
HP_MEDULLOBLASTOMA	15	1.77	0.268
GO_RECEPTOR_INTERNALIZATION	106	1.76	0.264
HP_SPASTIC_TETRAPARESIS	44	1.76	0.258
GO_TRANSMEMBRANE_RECEPTOR_PROTEIN_TYROSINE_KINASE_ACTIVITY	60	1.76	0.251
GO_REGULATION_OF_SYNAPTIC_VESICLE_EXOCYTOSIS	76	1.76	0.258
GO_CELL_COMMUNICATION_INVOLVED_IN_CARDIAC_CONDUCTION	54	1.75	0.264
GO_REGULATION_OF_POSTSYNAPTIC_DENSITY_ORGANIZATION	15	1.75	0.266
GO_NEGATIVE_REGULATION_OF_VASCULAR_PERMEABILITY	15	1.75	0.26
GO_INTRINSIC_COMPONENT_OF_SYNAPTIC_MEMBRANE	161	1.75	0.256
GO_SYNAPSE_ASSEMBLY	166	1.75	0.25
GO_LONG_CHAIN_FATTY_ACID_TRANSPORTER_ACTIVITY	17	1.74	0.265
HP_GLIOBLASTOMA_MULTIFORME	19	1.74	0.274
GO_REGULATION_OF_HEART_RATE_BY_CARDIAC_CONDUCTION	38	1.74	0.272
GO_SYNAPTIC_VESICLE_MEMBRANE	100	1.73	0.275
HP_ABNORMAL_T_WAVE	26	1.73	0.271
GO_PIGMENT_GRANULE_LOCALIZATION	25	1.73	0.27
GO_INNER_EAR_RECEPTOR_CELL_DEVELOPMENT	41	1.73	0.278
GO_NUCLEOTIDE_TRANSMEMBRANE_TRANSPORTER_ACTIVITY	31	1.73	0.274
GO_SYNAPTIC_VESICLE_PRIMING	20	1.73	0.273
GO_G_PROTEIN_COUPLED_RECEPTOR_INTERNALIZATION	16	1.72	0.281
GO_CALCIUM_CHANNEL_REGULATOR_ACTIVITY	43	1.72	0.28
HP_BENIGN_NEOPLASM_OF_THE_CENTRAL_NERVOUS_SYSTEM	79	1.72	0.28
GO_SEMAPHORIN_PLEXIN_SIGNALING_PATHWAY	40	1.72	0.28
HP_WORMIAN_BONES	43	1.71	0.291
GO_MISMATCH_REPAIR	32	1.71	0.288
GO_SERINE_FAMILY_AMINO_ACID_BIOSYNTHETIC_PROCESS	16	1.71	0.287
HP_NEOPLASM_OF_THE_TONGUE	33	1.71	0.282
GO_POTASSIUM_CHANNEL_COMPLEX	94	1.71	0.283
GO_NEURAL_TUBE_FORMATION	105	1.71	0.28
GO_CARDIAC_CONDUCTION	142	1.7	0.291
GO_ORGANOPHOSPHATE_ESTER_TRANSMEMBRANE_TRANSPORTER_ACTIVITY	36	1.7	0.289
GO_STARTLE_RESPONSE	27	1.7	0.285
GO_STRIATUM_DEVELOPMENT	17	1.7	0.29
GO_CARDIAC_MUSCLE_CELL_CONTRACTION	68	1.7	0.288
GO_MULTICELLULAR_ORGANISM_AGING	32	1.7	0.284
GO_PHOSPHATIDYLINOSITOL_METABOLIC_PROCESS	169	1.7	0.287
GO_POSTSYNAPSE_ASSEMBLY	29	1.69	0.288
GO_REGULATION_OF_EPITHELIAL_TUBE_FORMATION	18	1.69	0.289
GO_REGULATION_OF_SYNAPTIC_VESICLE_CYCLE	110	1.69	0.293
GO_REGULATION_OF_CARDIAC_MUSCLE_CELL_MEMBRANE_REPOLARIZATION	25	1.69	0.291
HP_AGAMMAGLOBULINEMIA	17	1.69	0.288
GO_CELL_COMMUNICATION_BY_ELECTRICAL_COUPLING_INVOLVED_IN_CARDIAC_CONDUCTION	24	1.69	0.287
HP_OSTEOLYSIS_INVOLVING_BONES_OF_THE_UPPER_LIMBS	18	1.69	0.284
GO_TUMOR_NECROSIS_FACTOR_RECEPTOR_SUPERFAMILY_BINDING	43	1.69	0.284
GO_SNARE_COMPLEX_ASSEMBLY	16	1.69	0.281
HP_HYPOCHROMIC_ANEMIA	32	1.68	0.289
GO_INTEGRAL_COMPONENT_OF_SYNAPTIC_VESICLE_MEMBRANE	32	1.68	0.304
GO_EXOCYTIC_PROCESS	80	1.68	0.302
GO_REGULATION_OF_CALCIUM_ION_TRANSMEMBRANE_TRANSPORTER_ACTIVITY	81	1.67	0.304
GO_INTRINSIC_COMPONENT_OF_POSTSYNAPTIC_MEMBRANE	119	1.67	0.301
GO_POSITIVE_REGULATION_OF_AMINE_TRANSPORT	36	1.67	0.302
HP_AMAUROSIS_FUGAX	29	1.67	0.299
GO_SCHAFFER_COLLATERAL_CA1_SYNAPSE	82	1.67	0.3
GO_NEGATIVE_REGULATION_OF_CALCIUM_ION_TRANSPORT	52	1.67	0.304
GO_POSITIVE_REGULATION_OF_RECEPTOR_INTERNALIZATION	25	1.67	0.301
GO_HEART_PROCESS	274	1.67	0.301
GO_CELL_CELL_SIGNALING_INVOLVED_IN_CARDIAC_CONDUCTION	30	1.67	0.3
HP_PROLONGED_QTC_INTERVAL	27	1.67	0.298
GO_CYSTEINE_TYPE_ENDOPEPTIDASE_ACTIVITY	82	1.67	0.297
GO_VOLTAGE_GATED_POTASSIUM_CHANNEL_ACTIVITY	86	1.67	0.294
GO_ESTABLISHMENT_OF_PIGMENT_GRANULE_LOCALIZATION	23	1.66	0.301
GO_TRANSPORT_VESICLE	371	1.66	0.298
GO_ATPASE_ACTIVITY_COUPLED_TO_TRANSMEMBRANE_MOVEMENT_OF_IONS_ROTATIONAL_MECHANISM	18	1.66	0.301
GO_RESPONSE_TO_ISOQUINOLINE_ALKALOID	30	1.66	0.301
GO_CELL_CELL_CONTACT_ZONE	70	1.66	0.301
GO_CELLULAR_RESPONSE_TO_DSRNA	19	1.66	0.304
HP_ASTROCYTOMA	18	1.65	0.311
GO_SYNAPTIC_MEMBRANE_ADHESION	28	1.65	0.309
GO_EXCITATORY_SYNAPSE	50	1.65	0.307
GO_VOLTAGE_GATED_CATION_CHANNEL_ACTIVITY	137	1.65	0.307
GO_ESTABLISHMENT_OF_PROTEIN_LOCALIZATION_TO_PLASMA_MEMBRANE	51	1.65	0.304
GO_POSITIVE_REGULATION_OF_SYNAPSE_ASSEMBLY	63	1.65	0.302
GO_T_TUBULE	53	1.65	0.302
HP_MODERATE_GLOBAL_DEVELOPMENTAL_DELAY	16	1.65	0.304
GO_PRESYNAPTIC_MEMBRANE	153	1.65	0.302
GO_ORGANELLE_MEMBRANE_FUSION	94	1.65	0.31
GO_REGULATION_OF_CELL_SHAPE	149	1.64	0.311
GO_POSITIVE_REGULATION_OF_INSULIN_SECRETION_INVOLVED_IN_CELLULAR_RESPONSE_TO_GLUCOSE_STIMULUS	31	1.64	0.313
GO_SYNAPTIC_VESICLE_EXOCYTOSIS	117	1.64	0.31
GO_REGULATION_OF_DOPAMINE_SECRETION	34	1.64	0.313
GO_ADP_BINDING	32	1.64	0.313
GO_TELOMERE_MAINTENANCE_VIA_SEMI_CONSERVATIVE_REPLICATION	27	1.64	0.323
GO_CRANIAL_NERVE_DEVELOPMENT	49	1.64	0.321
GO_BASEMENT_MEMBRANE_ORGANIZATION	29	1.64	0.318
HP_HYPOKALEMIA	54	1.64	0.317
GO_REGULATION_OF_LONG_TERM_NEURONAL_SYNAPTIC_PLASTICITY	25	1.64	0.315
GO_REGULATION_OF_SYNAPSE_STRUCTURE_OR_ACTIVITY	226	1.63	0.313
GO_PRESYNAPTIC_ACTIVE_ZONE_MEMBRANE	30	1.63	0.311
GO_PURINE_NUCLEOTIDE_TRANSPORT	32	1.63	0.309
GO_PROTEIN_LOCALIZATION_TO_POSTSYNAPSE	45	1.63	0.309
GO_RESPONSE_TO_STEROL_DEPLETION	16	1.63	0.308
GO_MICROVILLUS	90	1.63	0.308
GO_PROTEIN_LOCALIZATION_TO_CELL_SURFACE	62	1.63	0.31
GO_NUCLEOTIDE_TRANSPORT	36	1.63	0.309
GO_CELL_COMMUNICATION_BY_ELECTRICAL_COUPLING	31	1.63	0.308
GO_BLASTODERM_SEGMENTATION	18	1.63	0.311
GO_MULTICELLULAR_ORGANISMAL_SIGNALING	198	1.63	0.31
GO_NEGATIVE_REGULATION_OF_NEURON_PROJECTION_DEVELOPMENT	145	1.63	0.31
HP_ACROCYANOSIS	19	1.63	0.31
GO_EPITHELIAL_TUBE_FORMATION	132	1.63	0.309
HP_GASTROINTESTINAL_CARCINOMA	43	1.63	0.307
GO_PREPULSE_INHIBITION	15	1.63	0.306
HP_PTERYGIUM	35	1.62	0.306
GO_NEGATIVE_REGULATION_OF_SYNAPTIC_TRANSMISSION	69	1.62	0.31
GO_NERVE_DEVELOPMENT	76	1.62	0.311
GO_REGULATION_OF_SYNAPSE_ASSEMBLY	102	1.62	0.31
GO_REGULATION_OF_BLOOD_CIRCULATION	280	1.62	0.309
GO_PREASSEMBLY_OF_GPI_ANCHOR_IN_ER_MEMBRANE	16	1.62	0.307
GO_REGULATION_OF_CLATHRIN_DEPENDENT_ENDOCYTOSIS	18	1.62	0.31
GO_O_ACYLTRANSFERASE_ACTIVITY	47	1.62	0.315
GO_REGULATION_OF_CATION_CHANNEL_ACTIVITY	167	1.61	0.317
GO_PORPHYRIN_CONTAINING_COMPOUND_METABOLIC_PROCESS	36	1.61	0.321
GO_NEURON_PROJECTION_EXTENSION_INVOLVED_IN_NEURON_PROJECTION_GUIDANCE	37	1.61	0.319
HP_ABNORMAL_ELECTROPHYSIOLOGY_OF_SINOATRIAL_NODE_ORIGIN	63	1.61	0.323
GO_PHOSPHATIDYLINOSITOL_BIOSYNTHETIC_PROCESS	111	1.61	0.322
HP_EPENDYMOMA	15	1.61	0.321
GO_SYNAPTIC_VESICLE_RECYCLING	70	1.61	0.32
GO_REGULATION_OF_CELLULAR_EXTRAVASATION	30	1.61	0.319
GO_POSITIVE_REGULATION_OF_PROTEIN_MATURATION	24	1.61	0.318
HP_OVARIAN_NEOPLASM	62	1.61	0.316
HP_CYANOSIS	67	1.61	0.319
GO_GLUTAMATERGIC_SYNAPSE	349	1.61	0.32
HP_ABNORMALITY_OF_THE_SKULL_BASE	137	1.6	0.327
GO_1_ACYLGLYCEROL_3_PHOSPHATE_O_ACYLTRANSFERASE_ACTIVITY	15	1.6	0.327
GO_MYOSIN_V_BINDING	17	1.6	0.325
HP_EEG_WITH_SPIKE_WAVE_COMPLEXES	63	1.6	0.324
GO_WNT_ACTIVATED_RECEPTOR_ACTIVITY	15	1.6	0.324
GO_ATRIAL_CARDIAC_MUSCLE_CELL_TO_AV_NODE_CELL_SIGNALING	19	1.6	0.322
GO_LIPID_PHOSPHORYLATION	64	1.6	0.32
GO_DENDRITE_CYTOPLASM	32	1.6	0.321
HP_RECURRENT_INFECTION_OF_THE_GASTROINTESTINAL_TRACT	27	1.6	0.32
GO_SARCOLEMMA	133	1.6	0.318
GO_RESPONSE_TO_MUSCLE_STRETCH	18	1.6	0.317
GO_PROTEIN_HETEROOLIGOMERIZATION	21	1.6	0.316
GO_POSITIVE_REGULATION_OF_RECEPTOR_MEDIATED_ENDOCYTOSIS	51	1.6	0.321
HP_CARDIAC_ARREST	112	1.6	0.326
GO_PLASMA_MEMBRANE_ORGANIZATION	104	1.6	0.325
GO_REGULATION_OF_NEUROTRANSMITTER_TRANSPORT	115	1.59	0.324
GO_WALKING_BEHAVIOR	29	1.59	0.326
HP_ABNORMAL_MORPHOLOGY_OF_THE_MUSCULATURE_OF_THE_NECK	47	1.59	0.328
GO_POSITIVE_REGULATION_OF_CATION_CHANNEL_ACTIVITY	66	1.59	0.328
HP_VENTRICULAR_ARRHYTHMIA	87	1.59	0.327
GO_SEMAPHORIN_RECEPTOR_BINDING	23	1.59	0.335
GO_POSITIVE_REGULATION_OF_SYNAPTIC_TRANSMISSION	165	1.59	0.334
HP_CEREBELLAR_CYST	121	1.59	0.337
GO_REGULATION_OF_VOLTAGE_GATED_CALCIUM_CHANNEL_ACTIVITY	35	1.59	0.336
HP_SYNCOPE	83	1.59	0.337
GO_POSITIVE_REGULATION_OF_CELL_GROWTH	150	1.58	0.335
GO_REGION_OF_CYTOSOL	25	1.58	0.336
GO_FILOPODIUM_TIP	16	1.58	0.337
GO_VESICLE_MEDIATED_TRANSPORT_TO_THE_PLASMA_MEMBRANE	81	1.58	0.344
GO_REGULATION_OF_MEMBRANE_DEPOLARIZATION	41	1.58	0.343
GO_REGULATION_OF_CELL_MORPHOGENESIS	474	1.58	0.342
HP_OSTEOLYTIC_DEFECTS_OF_THE_HAND_BONES	15	1.58	0.342
GO_NUCLEOTIDE_EXCISION_REPAIR_DNA_GAP_FILLING	23	1.58	0.34
GO_1_PHOSPHATIDYLINOSITOL_3_KINASE_REGULATOR_ACTIVITY	15	1.58	0.344
GO_NEURON_TO_NEURON_SYNAPSE	348	1.58	0.344
GO_EXOCYTIC_VESICLE	213	1.58	0.342
GO_NEGATIVE_REGULATION_OF_SYNAPSE_ORGANIZATION	22	1.57	0.347
GO_NEGATIVE_REGULATION_OF_BLOOD_PRESSURE	46	1.57	0.349
HP_ABNORMAL_CARDIAC_TEST	93	1.57	0.348
HP_PALPITATIONS	64	1.57	0.349
GO_ACTIN_MEDIATED_CELL_CONTRACTION	117	1.57	0.348
GO_REGULATION_OF_AXON_GUIDANCE	44	1.57	0.346
GO_NEGATIVE_REGULATION_OF_DEVELOPMENTAL_GROWTH	103	1.57	0.351
HP_VAGINAL_ATRESIA	16	1.57	0.354
HP_NARROW_NASAL_BRIDGE	37	1.57	0.355
GO_POSITIVE_REGULATION_OF_CELL_MIGRATION_INVOLVED_IN_SPROUTING_ANGIOGENESIS	20	1.57	0.361
HP_INABILITY_TO_WALK	169	1.57	0.36
GO_REGULATION_OF_SYNAPTIC_PLASTICITY	184	1.57	0.358
HP_HEREDITARY_NONPOLYPOSIS_COLORECTAL_CARCINOMA	29	1.56	0.364
GO_REGULATION_OF_THE_FORCE_OF_HEART_CONTRACTION	26	1.56	0.362
GO_DNA_DEPENDENT_ATPASE_ACTIVITY	102	1.56	0.362
GO_POSITIVE_REGULATION_OF_CELL_JUNCTION_ASSEMBLY	99	1.56	0.366
HP_NEOPLASM_OF_THE_NERVOUS_SYSTEM	159	1.56	0.365
HP_CARDIAC_CONDUCTION_ABNORMALITY	93	1.56	0.369
HP_FEMALE_REPRODUCTIVE_SYSTEM_NEOPLASM	60	1.56	0.37
HP_IRON_DEFICIENCY_ANEMIA	17	1.56	0.369
GO_WNT_PROTEIN_BINDING	28	1.56	0.368
GO_REGULATION_OF_G_PROTEIN_COUPLED_RECEPTOR_SIGNALING_PATHWAY	135	1.56	0.369
HP_NEOPLASM_OF_THE_LARGE_INTESTINE	82	1.56	0.369
GO_DNA_REPLICATION_INITIATION	37	1.55	0.371
HP_ABNORMALITY_OF_SKULL_OSSIFICATION	37	1.55	0.369
GO_ER_NUCLEUS_SIGNALING_PATHWAY	48	1.55	0.369
GO_SYNAPTIC_TRANSMISSION_GABAERGIC	48	1.55	0.37
GO_CARDIOLIPIN_METABOLIC_PROCESS	18	1.55	0.37
HP_LONG_TOE	26	1.55	0.368
GO_RESPONSE_TO_UV	128	1.55	0.368
GO_REGULATION_OF_TRANS_SYNAPTIC_SIGNALING	436	1.55	0.367
GO_CILIARY_MEMBRANE	70	1.55	0.375
GO_TRANSMEMBRANE_RECEPTOR_PROTEIN_KINASE_ACTIVITY	78	1.55	0.374
HP_GLIOMA	36	1.55	0.372
GO_SYNAPSE_ORGANIZATION	402	1.55	0.371
GO_NEGATIVE_REGULATION_OF_CELL_PROJECTION_ORGANIZATION	173	1.55	0.371
GO_EXOCYST	16	1.55	0.371
GO_ESTABLISHMENT_OF_PLANAR_POLARITY_OF_EMBRYONIC_EPITHELIUM	17	1.55	0.371
GO_POSITIVE_REGULATION_OF_NEUROTRANSMITTER_TRANSPORT	26	1.55	0.372
HP_AVASCULAR_NECROSIS_OF_THE_CAPITAL_FEMORAL_EPIPHYSIS	19	1.54	0.379
HP_BICONCAVE_VERTEBRAL_BODIES	17	1.54	0.379
GO_RHYTHMIC_BEHAVIOR	50	1.54	0.38
GO_VESICLE_MEDIATED_TRANSPORT_IN_SYNAPSE	211	1.54	0.38
HP_COLON_CANCER	41	1.54	0.381
GO_NEUROTRANSMITTER_UPTAKE	41	1.54	0.382
GO_PRESYNAPTIC_ENDOCYTOSIS	58	1.54	0.381
GO_PROTEIN_SELF_ASSOCIATION	54	1.54	0.385
GO_SYNTAXIN_1_BINDING	25	1.54	0.385
GO_CORTICAL_ACTIN_CYTOSKELETON_ORGANIZATION	38	1.54	0.386
HP_CEREBRAL_HYPOMYELINATION	28	1.54	0.387
HP_VENTRICULAR_FIBRILLATION	43	1.54	0.392
HP_ABNORMALITY_OF_THE_ALVEOLAR_RIDGES	31	1.53	0.394
HP_NEOPLASM_OF_THE_CENTRAL_NERVOUS_SYSTEM	130	1.53	0.398
GO_NEGATIVE_CHEMOTAXIS	47	1.53	0.398
HP_MEDIAN_CLEFT_LIP_AND_PALATE	16	1.53	0.397
GO_PRESYNAPTIC_ACTIVE_ZONE	73	1.53	0.397
GO_CARDIAC_MUSCLE_CONTRACTION	129	1.53	0.397
GO_REPLICATION_FORK	64	1.53	0.396
GO_ESTABLISHMENT_OF_PLANAR_POLARITY_INVOLVED_IN_NEURAL_TUBE_CLOSURE	15	1.53	0.396
GO_CUL3_RING_UBIQUITIN_LIGASE_COMPLEX	35	1.53	0.396
GO_PHAGOSOME_ACIDIFICATION	27	1.53	0.395
GO_POSTSYNAPTIC_SPECIALIZATION_ASSEMBLY	21	1.53	0.394
HP_URETERAL_DUPLICATION	34	1.53	0.393
GO_NUCLEAR_REPLICATION_FORK	38	1.53	0.391
HP_SLENDER_BUILD	29	1.53	0.39
GO_DETERMINATION_OF_ADULT_LIFESPAN	15	1.53	0.389
GO_ACTION_POTENTIAL	131	1.53	0.389
GO_MEMBRANE_DEPOLARIZATION	82	1.53	0.388
GO_PROTEIN_MACROMOLECULE_ADAPTOR_ACTIVITY	232	1.53	0.396
GO_REGULATION_OF_SYNAPTIC_TRANSMISSION_DOPAMINERGIC	16	1.52	0.399
GO_SYNTAXIN_BINDING	74	1.52	0.4
GO_REGULATION_OF_FIBROBLAST_MIGRATION	32	1.52	0.402
GO_CARBOXYPEPTIDASE_ACTIVITY	39	1.52	0.402
HP_ABNORMALITY_OF_MIDBRAIN_MORPHOLOGY	50	1.52	0.409
GO_NEGATIVE_REGULATION_OF_DENDRITE_DEVELOPMENT	26	1.52	0.412
GO_TRANSPORT_VESICLE_MEMBRANE	183	1.52	0.412
GO_RECEPTOR_MEDIATED_ENDOCYTOSIS	245	1.52	0.412
GO_NEUROTRANSMITTER_SECRETION	169	1.51	0.421
GO_POSITIVE_REGULATION_OF_ORGANIC_ACID_TRANSPORT	36	1.51	0.42
HP_NEOPLASM_OF_STRIATED_MUSCLE	26	1.51	0.421
HP_PSYCHOGENIC_NON_EPILEPTIC_SEIZURE	33	1.51	0.424
GO_TUMOR_NECROSIS_FACTOR_RECEPTOR_BINDING	27	1.51	0.424
HP_EEG_WITH_POLYSPIKE_WAVE_COMPLEXES	28	1.51	0.424
GO_REGULATION_OF_SYNAPTIC_TRANSMISSION_GABAERGIC	35	1.51	0.43
GO_TOLL_LIKE_RECEPTOR_3_SIGNALING_PATHWAY	20	1.51	0.43
GO_VASCULAR_ENDOTHELIAL_GROWTH_FACTOR_RECEPTOR_SIGNALING_PATHWAY	90	1.51	0.43
HP_HEART_BLOCK	84	1.51	0.429
GO_REGULATION_OF_HORMONE_BIOSYNTHETIC_PROCESS	18	1.51	0.428
GO_AMINO_ACID_IMPORT	43	1.51	0.428
GO_NEUROTRANSMITTER_TRANSPORT	223	1.51	0.427
GO_CELL_ADHESION_MEDIATOR_ACTIVITY	58	1.51	0.429
GO_NEGATIVE_REGULATION_OF_NERVOUS_SYSTEM_DEVELOPMENT	299	1.51	0.431
GO_GOLGI_TO_PLASMA_MEMBRANE_TRANSPORT	54	1.5	0.436
GO_ATP_TRANSMEMBRANE_TRANSPORTER_ACTIVITY	25	1.5	0.437
GO_PROTEIN_LOCALIZATION_TO_CELL_JUNCTION	99	1.5	0.435
GO_ENDOCYTIC_VESICLE_MEMBRANE	140	1.5	0.436
GO_PROTEIN_TYROSINE_KINASE_ACTIVITY	133	1.5	0.435
GO_FIBROBLAST_APOPTOTIC_PROCESS	19	1.5	0.434
GO_REGULATION_OF_ENDOTHELIAL_CELL_MIGRATION	157	1.5	0.435
GO_VOLTAGE_GATED_ION_CHANNEL_ACTIVITY	186	1.5	0.434
HP_PANCREATIC_ADENOCARCINOMA	25	1.5	0.433
GO_REGULATION_OF_NEURONAL_SYNAPTIC_PLASTICITY	52	1.5	0.433
GO_CORTICAL_CYTOSKELETON_ORGANIZATION	59	1.5	0.432
HP_GASTROSTOMY_TUBE_FEEDING_IN_INFANCY	35	1.5	0.434
GO_FIBROBLAST_MIGRATION	43	1.5	0.433
GO_PARASYMPATHETIC_NERVOUS_SYSTEM_DEVELOPMENT	19	1.5	0.434
GO_DENDRITIC_SPINE_MORPHOGENESIS	60	1.5	0.433
GO_REGULATION_OF_TRANSPORTER_ACTIVITY	265	1.5	0.433
GO_REGULATION_OF_AXONOGENESIS	182	1.5	0.433
GO_REGULATION_OF_CATION_TRANSMEMBRANE_TRANSPORT	320	1.5	0.435
GO_DEATH_RECEPTOR_BINDING	19	1.5	0.435
GO_REGULATION_OF_ENDOCYTOSIS	198	1.5	0.434
GO_VESICLE_DOCKING	63	1.5	0.433
GO_NEGATIVE_REGULATION_OF_CATION_CHANNEL_ACTIVITY	40	1.5	0.433
HP_PES_VALGUS	32	1.5	0.433
HP_ROD_CONE_DYSTROPHY	149	1.5	0.432
HP_RHABDOMYOSARCOMA	21	1.5	0.432
CAHOY_NEURONAL	98	1.78	0.023
ESC_V6.5_UP_EARLY.V1_DN	152	1.64	0.095
RB_P107_DN.V1_UP	125	1.64	0.067
KRAS.KIDNEY_UP.V1_UP	133	1.63	0.053
CSR_EARLY_UP.V1_DN	103	1.61	0.056
RB_DN.V1_UP	115	1.6	0.049
WNT_UP.V1_DN	157	1.59	0.049
ATM_DN.V1_UP	123	1.59	0.044
TBK1.DN.48HRS_UP	47	1.56	0.058
CAMP_UP.V1_DN	186	1.52	0.094
GSE20715_0H_VS_24H_OZONE_LUNG_UP	185	1.95	0
GSE7460_TCONV_VS_TREG_THYMUS_DN	187	1.85	0.004
GSE40666_WT_VS_STAT1_KO_CD8_TCELL_DN	190	1.81	0.01
GSE19888_ADENOSINE_A3R_INH_PRETREAT_AND_ACT_BY_A3R_VS_TCELL_MEMBRANES_ACT_MAST_CELL_UP	175	1.8	0.008
GSE37532_TREG_VS_TCONV_CD4_TCELL_FROM_VISCERAL_ADIPOSE_TISSUE_DN	157	1.8	0.008
GSE6674_ANTI_IGM_VS_PL2_3_STIM_BCELL_UP	184	1.78	0.012
GSE20715_0H_VS_24H_OZONE_TLR4_KO_LUNG_UP	185	1.78	0.01
GSE21546_WT_VS_SAP1A_KO_AND_ELK1_KO_DP_THYMOCYTES_DN	185	1.76	0.014
GSE7852_TREG_VS_TCONV_THYMUS_UP	184	1.76	0.012
GSE20715_0H_VS_48H_OZONE_LUNG_UP	185	1.74	0.018
GSE26727_WT_VS_KLF2_KO_LPS_STIM_MACROPHAGE_UP	181	1.73	0.02
GSE13485_DAY1_VS_DAY7_YF17D_VACCINE_PBMC_DN	164	1.72	0.02
GSE40441_NRP1_POS_INDUCED_TREG_VS_NRP1_NEG_NATURAL_TREG_UP	190	1.7	0.025
GSE5679_CTRL_VS_RARA_AGONIST_AM580_TREATED_DC_DN	186	1.69	0.028
GSE23505_UNTREATED_VS_4DAY_IL6_IL1_TGFB_TREATED_CD4_TCELL_DN	185	1.69	0.032
GSE2128_C57BL6_VS_NOD_CD4CD8_DP_THYMOCYTE_DN	191	1.68	0.031
GSE30971_CTRL_VS_LPS_STIM_MACROPHAGE_WBP7_KO_2H_DN	180	1.68	0.03
GSE10325_CD4_TCELL_VS_BCELL_DN	162	1.68	0.031
GSE1460_DP_THYMOCYTE_VS_NAIVE_CD4_TCELL_CORD_BLOOD_DN	174	1.68	0.031
GSE20715_0H_VS_6H_OZONE_LUNG_UP	188	1.67	0.033
GSE20366_EX_VIVO_VS_DEC205_CONVERSION_UP	186	1.67	0.032
GSE13484_UNSTIM_VS_YF17D_VACCINE_STIM_PBMC_DN	169	1.67	0.032
GSE42724_NAIVE_BCELL_VS_PLASMABLAST_UP	163	1.67	0.031
GSE9601_NFKB_INHIBITOR_VS_PI3K_INHIBITOR_TREATED_HCMV_INF_MONOCYTE_DN	183	1.66	0.032
GSE20715_0H_VS_48H_OZONE_TLR4_KO_LUNG_UP	189	1.66	0.031
GSE18791_UNSTIM_VS_NEWCATSLE_VIRUS_DC_10H_DN	150	1.66	0.033
GSE18791_CTRL_VS_NEWCASTLE_VIRUS_DC_8H_UP	178	1.66	0.032
GSE18281_PERIMEDULLARY_CORTICAL_REGION_VS_WHOLE_MEDULLA_THYMUS_DN	148	1.65	0.034
GSE24634_TEFF_VS_TCONV_DAY7_IN_CULTURE_DN	178	1.64	0.044
GSE3337_CTRL_VS_16H_IFNG_IN_CD8POS_DC_DN	180	1.64	0.045
GSE42021_CD24HI_VS_CD24INT_TREG_THYMUS_DN	162	1.63	0.045
GSE11961_FOLLICULAR_BCELL_VS_GERMINAL_CENTER_BCELL_DAY7_UP	184	1.63	0.047
GSE40666_NAIVE_VS_EFFECTOR_CD8_TCELL_DN	188	1.62	0.057
GSE39556_UNTREATED_VS_3H_POLYIC_INJ_MOUSE_CD8A_DC_DN	179	1.61	0.068
GSE17721_LPS_VS_GARDIQUIMOD_4H_BMDC_DN	183	1.6	0.077
GSE17721_LPS_VS_CPG_8H_BMDC_UP	190	1.6	0.076
GSE16755_CTRL_VS_IFNA_TREATED_MAC_DN	178	1.59	0.091
GSE10500_ARTHRITIC_SYNOVIAL_FLUID_VS_HEALTHY_MACROPHAGE_UP	142	1.59	0.093
GSE24574_BCL6_HIGH_TFH_VS_NAIVE_CD4_TCELL_DN	187	1.58	0.09
GSE26928_NAIVE_VS_CENT_MEMORY_CD4_TCELL_UP	160	1.58	0.094
GSE24634_IL4_VS_CTRL_TREATED_NAIVE_CD4_TCELL_DAY7_DN	175	1.58	0.097
GSE5542_UNTREATED_VS_IFNG_TREATED_EPITHELIAL_CELLS_24H_UP	181	1.58	0.096
GSE6674_CPG_VS_CPG_AND_ANTI_IGM_STIM_BCELL_UP	182	1.58	0.093
GSE2770_UNTREATED_VS_ACT_CD4_TCELL_6H_UP	187	1.58	0.093
GSE43955_TGFB_IL6_VS_TGFB_IL6_IL23_TH17_ACT_CD4_TCELL_52H_UP	188	1.58	0.091
GSE45365_WT_VS_IFNAR_KO_CD8A_DC_DN	174	1.57	0.093
GSE41176_UNSTIM_VS_ANTI_IGM_STIM_TAK1_KO_BCELL_6H_UP	173	1.57	0.093
GSE37533_PPARG1_FOXP3_VS_FOXP3_TRANSDUCED_CD4_TCELL_PIOGLITAZONE_TREATED_UP	175	1.57	0.091
GSE6269_HEALTHY_VS_FLU_INF_PBMC_DN	140	1.57	0.09
GSE16385_IFNG_TNF_VS_IL4_STIM_MACROPHAGE_DN	146	1.57	0.089
GSE16385_UNTREATED_VS_12H_IFNG_TNF_TREATED_MACROPHAGE_DN	163	1.57	0.091
GSE34006_WT_VS_A2AR_KO_TREG_DN	176	1.57	0.089
GSE18281_SUBCAPSULAR_VS_PERIMEDULLARY_CORTICAL_REGION_OF_THYMUS_UP	186	1.57	0.089
GSE28783_ANTI_MIR33_VS_UNTREATED_ATHEROSCLEROSIS_MACROPHAGE_UP	178	1.57	0.091
GSE18791_CTRL_VS_NEWCASTLE_VIRUS_DC_6H_UP	178	1.57	0.089
GSE360_L_DONOVANI_VS_T_GONDII_DC_DN	180	1.56	0.09
GSE46606_IRF4_KO_VS_WT_CD40L_IL2_IL5_1DAY_STIMULATED_BCELL_UP	161	1.56	0.091
GSE23502_BM_VS_COLON_TUMOR_HDC_KO_MYELOID_DERIVED_SUPPRESSOR_CELL_DN	192	1.56	0.091
GSE41867_DAY15_EFFECTOR_VS_DAY30_EXHAUSTED_CD8_TCELL_LCMV_CLONE13_UP	190	1.56	0.095
GSE21033_3H_VS_24H_POLYIC_STIM_DC_DN	113	1.56	0.096
GSE2706_2H_VS_8H_R848_STIM_DC_DN	157	1.56	0.096
GSE13485_DAY3_VS_DAY7_YF17D_VACCINE_PBMC_DN	157	1.56	0.095
GSE18791_CTRL_VS_NEWCASTLE_VIRUS_DC_10H_DN	157	1.55	0.095
GSE1460_CD4_THYMOCYTE_VS_THYMIC_STROMAL_CELL_DN	177	1.55	0.094
GSE9601_NFKB_INHIBITOR_VS_PI3K_INHIBITOR_TREATED_HCMV_INF_MONOCYTE_UP	185	1.55	0.093
GSE27896_HDAC6_KO_VS_WT_TREG_DN	155	1.55	0.096
GSE39820_IL1B_IL6_VS_IL1B_IL6_IL23A_TREATED_CD4_TCELL_DN	185	1.55	0.099
GSE2405_0H_VS_3H_A_PHAGOCYTOPHILUM_STIM_NEUTROPHIL_UP	196	1.55	0.099
GSE37534_UNTREATED_VS_PIOGLITAZONE_TREATED_CD4_TCELL_PPARG1_AND_FOXP3_TRASDUCED_DN	175	1.55	0.099
GSE26928_NAIVE_VS_EFF_MEMORY_CD4_TCELL_UP	160	1.55	0.098
GSE3982_EFF_MEMORY_CD4_TCELL_VS_NKCELL_UP	168	1.55	0.098
GSE41176_WT_VS_TAK1_KO_ANTI_IGM_STIM_BCELL_3H_UP	183	1.54	0.098
GSE15733_BM_VS_SPLEEN_MEMORY_CD4_TCELL_UP	186	1.54	0.097
GSE13411_NAIVE_VS_MEMORY_BCELL_DN	169	1.54	0.096
GSE28737_FOLLICULAR_VS_MARGINAL_ZONE_BCELL_BCL6_HET_DN	185	1.54	0.096
GSE15330_HSC_VS_LYMPHOID_PRIMED_MULTIPOTENT_PROGENITOR_IKAROS_KO_UP	176	1.54	0.095
GSE40666_WT_VS_STAT1_KO_CD8_TCELL_UP	189	1.54	0.095
GSE27786_NKTCELL_VS_NEUTROPHIL_UP	182	1.54	0.097
GSE25088_ROSIGLITAZONE_VS_IL4_AND_ROSIGLITAZONE_STIM_MACROPHAGE_DAY10_UP	190	1.54	0.097
GSE6674_CPG_VS_PL2_3_STIM_BCELL_UP	179	1.54	0.096
GSE10325_MYELOID_VS_LUPUS_MYELOID_DN	172	1.54	0.099
GSE26343_WT_VS_NFAT5_KO_MACROPHAGE_UP	187	1.53	0.102
GSE5099_UNSTIM_VS_MCSF_TREATED_MONOCYTE_DAY3_DN	190	1.53	0.101
GSE1432_CTRL_VS_IFNG_24H_MICROGLIA_DN	163	1.53	0.102
GSE18804_SPLEEN_MACROPHAGE_VS_COLON_TUMORAL_MACROPHAGE_UP	185	1.53	0.102
GSE6269_FLU_VS_STAPH_AUREUS_INF_PBMC_DN	152	1.53	0.101
GSE23321_CENTRAL_VS_EFFECTOR_MEMORY_CD8_TCELL_UP	185	1.53	0.109
GSE10240_IL17_VS_IL17_AND_IL22_STIM_PRIMARY_BRONCHIAL_EPITHELIAL_CELLS_DN	190	1.53	0.108
GSE3920_UNTREATED_VS_IFNB_TREATED_ENDOTHELIAL_CELL_DN	162	1.53	0.109
GSE40274_CTRL_VS_SATB1_TRANSDUCED_ACTIVATED_CD4_TCELL_DN	153	1.53	0.108
GSE14308_TH17_VS_INDUCED_TREG_UP	190	1.52	0.112
GSE11864_CSF1_VS_CSF1_IFNG_IN_MAC_UP	166	1.52	0.111
GSE37301_PRO_BCELL_VS_CD4_TCELL_UP	161	1.52	0.115
GSE17721_CTRL_VS_LPS_1H_BMDC_UP	181	1.52	0.115
GSE5589_WT_VS_IL10_KO_LPS_STIM_MACROPHAGE_180MIN_DN	144	1.52	0.115
GSE2405_0H_VS_24H_A_PHAGOCYTOPHILUM_STIM_NEUTROPHIL_DN	191	1.52	0.115
GSE40666_UNTREATED_VS_IFNA_STIM_STAT1_KO_CD8_TCELL_90MIN_UP	152	1.52	0.117
GSE22886_DC_VS_MONOCYTE_UP	185	1.52	0.116
GSE12839_CTRL_VS_IL12_TREATED_PBMC_UP	135	1.51	0.119
GSE10240_IL22_VS_IL22_AND_IL17_STIM_PRIMARY_BRONCHIAL_EPITHELIAL_CELLS_DN	185	1.51	0.119
GSE42021_CD24HI_VS_CD24LOW_TREG_THYMUS_DN	160	1.51	0.119
GSE21360_NAIVE_VS_QUATERNARY_MEMORY_CD8_TCELL_UP	177	1.51	0.119
GSE10211_UV_INACT_SENDAI_VS_LIVE_SENDAI_VIRUS_TRACHEAL_EPITHELIAL_CELLS_DN	147	1.51	0.122
GSE17721_CPG_VS_GARDIQUIMOD_4H_BMDC_UP	185	1.51	0.128
GSE37301_LYMPHOID_PRIMED_MPP_VS_GRAN_MONO_PROGENITOR_DN	171	1.5	0.132
GSE25087_FETAL_VS_ADULT_TREG_DN	157	1.5	0.132
GSE15930_STIM_VS_STIM_AND_TRICHOSTATINA_48H_CD8_T_CELL_UP	187	1.5	0.131
GSE1432_CTRL_VS_IFNG_6H_MICROGLIA_UP	179	1.5	0.13
GSE19888_NO_PRETREAT_VS_ADENOSINE_A3R_INHIBITOR_PRETREATED_MAST_CELL_TCELL_MEMBRANES_ACT_DN	187	1.5	0.131
GSE35543_IN_VITRO_ITREG_VS_CONVERTED_EX_ITREG_DN	177	1.5	0.13
GSE1460_DP_THYMOCYTE_VS_THYMIC_STROMAL_CELL_DN	185	1.5	0.129
GSE29618_PRE_VS_DAY7_FLU_VACCINE_MONOCYTE_DN	177	1.5	0.129
GSE19923_WT_VS_HEB_AND_E2A_KO_DP_THYMOCYTE_UP	189	1.5	0.13
GSE15659_NAIVE_CD4_TCELL_VS_ACTIVATED_TREG_UP	158	1.5	0.129
GSE27859_MACROPHAGE_VS_CD11C_INT_F480_HI_MACROPHAGE_DN	174	1.5	0.129
GSE2405_0H_VS_6H_A_PHAGOCYTOPHILUM_STIM_NEUTROPHIL_UP	168	1.5	0.13
GSE13522_WT_VS_IFNAR_KO_SKING_T_CRUZI_Y_STRAIN_INF_UP	183	1.5	0.13
GSE557_WT_VS_CIITA_KO_DC_UP	180	1.5	0.13
GSE2197_IMMUNOSUPPRESSIVE_DNA_VS_UNTREATEDIN_DC_DN	182	1.5	0.132
CUI_DEVELOPING_HEART_C3_FIBROBLAST_LIKE_CELL	108	1.93	0.007
GAO_LARGE_INTESTINE_24W_C1_DCLK1POS_PROGENITOR	93	1.92	0.005
MENON_FETAL_KIDNEY_3_STROMAL_CELLS	71	1.91	0.003
CUI_DEVELOPING_HEART_LEFT_VENTRICULAR_CARDIOMYOCYTE	38	1.86	0.006
GAO_ESOPHAGUS_25W_C4_FGFR1HIGH_EPITHELIAL_CELLS	178	1.77	0.02
CUI_DEVELOPING_HEART_CORONARY_VASCULAR_ENDOTHELIAL_CELL	35	1.72	0.028
DURANTE_ADULT_OLFACTORY_NEUROEPITHELIUM_GLOBOSE_BASAL_CELLS	31	1.69	0.04
GAO_LARGE_INTESTINE_ADULT_CJ_IMMUNE_CELLS	445	1.68	0.037
DURANTE_ADULT_OLFACTORY_NEUROEPITHELIUM_MATURE_NEURONS	169	1.63	0.057
FAN_EMBRYONIC_CTX_BIG_GROUPS_GLIAL	126	1.63	0.052
CUI_DEVELOPING_HEART_SMOOTH_MUSCLE_CELL	47	1.62	0.052
HU_FETAL_RETINA_PHOTORECEPTOR	65	1.62	0.048
MURARO_PANCREAS_DELTA_CELL	232	1.61	0.05
FAN_EMBRYONIC_CTX_BIG_GROUPS_BRAIN_ENDOTHELIAL	339	1.6	0.048
FAN_EMBRYONIC_CTX_BRAIN_ENDOTHELIAL_1	401	1.6	0.048
FAN_EMBRYONIC_CTX_NSC_1	17	1.59	0.049
FAN_EMBRYONIC_CTX_BRAIN_ENDOTHELIAL_2	283	1.58	0.055
DURANTE_ADULT_OLFACTORY_NEUROEPITHELIUM_IMMATURE_NEURONS	132	1.57	0.058
CUI_DEVELOPING_HEART_COMPACT_VENTRICULAR_CARDIOMYOCYTE	57	1.52	0.088
ZHONG_PFC_MAJOR_TYPES_ASTROCYTES	304	1.51	0.09
HAY_BONE_MARROW_CD34_POS_PRE_PC	96	1.51	0.086
AIZARANI_LIVER_C33_STELLATE_CELLS_2	120	1.5	0.09
LEIN_NEURON_MARKERS	63	2.1	0.003
GSE20715_0H_VS_24H_OZONE_LUNG_UP	185	1.94	0.027
MCCLUNG_DELTA_FOSB_TARGETS_8WK	45	1.92	0.027
YAO_TEMPORAL_RESPONSE_TO_PROGESTERONE_CLUSTER_16	76	1.92	0.02
KIM_GLIS2_TARGETS_UP	76	1.91	0.018
GSE40666_WT_VS_STAT1_KO_CD8_TCELL_DN	190	1.82	0.06
ELLWOOD_MYC_TARGETS_DN	41	1.8	0.071
VANDESLUIS_NORMAL_EMBRYOS_DN	17	1.78	0.076
GSE6674_ANTI_IGM_VS_PL2_3_STIM_BCELL_UP	184	1.78	0.069
CAHOY_NEURONAL	98	1.78	0.064
INGRAM_SHH_TARGETS_DN	60	1.77	0.061
GSE20715_0H_VS_24H_OZONE_TLR4_KO_LUNG_UP	185	1.77	0.06
GSE37532_TREG_VS_TCONV_CD4_TCELL_FROM_VISCERAL_ADIPOSE_TISSUE_DN	157	1.77	0.057
GSE21546_WT_VS_SAP1A_KO_AND_ELK1_KO_DP_THYMOCYTES_DN	185	1.77	0.055
SHETH_LIVER_CANCER_VS_TXNIP_LOSS_PAM6	52	1.76	0.055
GSE7852_TREG_VS_TCONV_THYMUS_UP	184	1.76	0.052
MATTHEWS_AP1_TARGETS	17	1.76	0.05
JEPSEN_SMRT_TARGETS	33	1.75	0.051
GSE20715_0H_VS_48H_OZONE_LUNG_UP	185	1.75	0.05
WANG_NFKB_TARGETS	23	1.73	0.059
ZHENG_FOXP3_TARGETS_UP	24	1.72	0.063
PLASARI_TGFB1_TARGETS_1HR_UP	33	1.71	0.07
GSE30971_CTRL_VS_LPS_STIM_MACROPHAGE_WBP7_KO_2H_DN	180	1.68	0.089
CLASPER_LYMPHATIC_VESSELS_DURING_METASTASIS_DN	34	1.68	0.087
STEGER_ADIPOGENESIS_DN	23	1.68	0.09
GSE20366_EX_VIVO_VS_DEC205_CONVERSION_UP	186	1.68	0.087
GSE23505_UNTREATED_VS_4DAY_IL6_IL1_TGFB_TREATED_CD4_TCELL_DN	185	1.67	0.093
GSE20715_0H_VS_48H_OZONE_TLR4_KO_LUNG_UP	189	1.66	0.096
GSE20715_0H_VS_6H_OZONE_LUNG_UP	188	1.66	0.095
RB_P107_DN.V1_UP	125	1.65	0.106
GSE42021_CD24HI_VS_CD24INT_TREG_THYMUS_DN	162	1.65	0.104
WANG_LSD1_TARGETS_DN	36	1.64	0.105
GSE40666_NAIVE_VS_EFFECTOR_CD8_TCELL_DN	188	1.64	0.103
MCCLUNG_CREB1_TARGETS_UP	94	1.63	0.122
GALINDO_IMMUNE_RESPONSE_TO_ENTEROTOXIN	71	1.63	0.119
LEE_AGING_CEREBELLUM_DN	68	1.63	0.117
GSE39556_UNTREATED_VS_3H_POLYIC_INJ_MOUSE_CD8A_DC_DN	179	1.62	0.121
TSENG_IRS1_TARGETS_DN	127	1.62	0.12
GSE3337_CTRL_VS_16H_IFNG_IN_CD8POS_DC_DN	180	1.62	0.119
RB_DN.V1_UP	115	1.61	0.119
TSENG_ADIPOGENIC_POTENTIAL_DN	46	1.61	0.123
GSE17721_LPS_VS_CPG_8H_BMDC_UP	190	1.61	0.124
HUMMERICH_SKIN_CANCER_PROGRESSION_DN	97	1.61	0.124
GSE37533_PPARG1_FOXP3_VS_FOXP3_TRANSDUCED_CD4_TCELL_PIOGLITAZONE_TREATED_UP	175	1.6	0.126
LEE_TARGETS_OF_PTCH1_AND_SUFU_DN	81	1.6	0.125
GSE17721_LPS_VS_GARDIQUIMOD_4H_BMDC_DN	183	1.59	0.136
GSE11961_FOLLICULAR_BCELL_VS_GERMINAL_CENTER_BCELL_DAY7_UP	184	1.59	0.134
GRAESSMANN_RESPONSE_TO_MC_AND_SERUM_DEPRIVATION_UP	190	1.59	0.132
GAUSSMANN_MLL_AF4_FUSION_TARGETS_E_DN	21	1.59	0.138
GSE34006_WT_VS_A2AR_KO_TREG_DN	176	1.58	0.141
GSE24574_BCL6_HIGH_TFH_VS_NAIVE_CD4_TCELL_DN	187	1.58	0.143
GSE23502_BM_VS_COLON_TUMOR_HDC_KO_MYELOID_DERIVED_SUPPRESSOR_CELL_DN	192	1.57	0.15
GSE43955_TGFB_IL6_VS_TGFB_IL6_IL23_TH17_ACT_CD4_TCELL_52H_UP	188	1.57	0.149
GSE28783_ANTI_MIR33_VS_UNTREATED_ATHEROSCLEROSIS_MACROPHAGE_UP	178	1.57	0.147
GSE41176_UNSTIM_VS_ANTI_IGM_STIM_TAK1_KO_BCELL_6H_UP	173	1.57	0.145
GSE46606_IRF4_KO_VS_WT_CD40L_IL2_IL5_1DAY_STIMULATED_BCELL_UP	161	1.57	0.143
GSE6674_CPG_VS_CPG_AND_ANTI_IGM_STIM_BCELL_UP	182	1.57	0.148
KANG_AR_TARGETS_DN	18	1.56	0.148
GSE39820_IL1B_IL6_VS_IL1B_IL6_IL23A_TREATED_CD4_TCELL_DN	185	1.56	0.148
GSE15330_HSC_VS_LYMPHOID_PRIMED_MULTIPOTENT_PROGENITOR_IKAROS_KO_UP	176	1.56	0.149
MIKKELSEN_NPC_ICP_WITH_H3K4ME3	402	1.56	0.147
GSE45365_WT_VS_IFNAR_KO_CD8A_DC_DN	174	1.56	0.146
GSE37534_UNTREATED_VS_PIOGLITAZONE_TREATED_CD4_TCELL_PPARG1_AND_FOXP3_TRASDUCED_DN	175	1.56	0.146
GSE21033_3H_VS_24H_POLYIC_STIM_DC_DN	113	1.56	0.146
GSE27896_HDAC6_KO_VS_WT_TREG_DN	155	1.56	0.144
GSE41176_WT_VS_TAK1_KO_ANTI_IGM_STIM_BCELL_3H_UP	183	1.56	0.145
LIN_NPAS4_TARGETS_DN	65	1.55	0.145
LEE_AGING_MUSCLE_DN	40	1.55	0.143
GSE6674_CPG_VS_PL2_3_STIM_BCELL_UP	179	1.55	0.141
MATZUK_OVULATION	15	1.55	0.14
GSE41867_DAY15_EFFECTOR_VS_DAY30_EXHAUSTED_CD8_TCELL_LCMV_CLONE13_UP	190	1.55	0.138
SANSOM_WNT_PATHWAY_REQUIRE_MYC	62	1.55	0.138
GSE28737_FOLLICULAR_VS_MARGINAL_ZONE_BCELL_BCL6_HET_DN	185	1.55	0.141
MODY_HIPPOCAMPUS_NEONATAL	30	1.55	0.143
GSE15733_BM_VS_SPLEEN_MEMORY_CD4_TCELL_UP	186	1.55	0.142
GSE14308_TH17_VS_INDUCED_TREG_UP	190	1.53	0.161
GSE40666_WT_VS_STAT1_KO_CD8_TCELL_UP	189	1.53	0.159
GSE5589_WT_VS_IL10_KO_LPS_STIM_MACROPHAGE_180MIN_DN	144	1.53	0.157
GSE40274_CTRL_VS_SATB1_TRANSDUCED_ACTIVATED_CD4_TCELL_DN	153	1.53	0.157
GSE18804_SPLEEN_MACROPHAGE_VS_COLON_TUMORAL_MACROPHAGE_UP	185	1.53	0.155
GSE25088_ROSIGLITAZONE_VS_IL4_AND_ROSIGLITAZONE_STIM_MACROPHAGE_DAY10_UP	190	1.53	0.162
BURTON_ADIPOGENESIS_9	79	1.52	0.166
GSE17721_CTRL_VS_LPS_1H_BMDC_UP	181	1.52	0.174
GSE40666_UNTREATED_VS_IFNA_STIM_STAT1_KO_CD8_TCELL_90MIN_UP	152	1.52	0.172
GSE40274_CTRL_VS_XBP1_TRANSDUCED_ACTIVATED_CD4_TCELL_UP	163	1.51	0.178
GSE42021_CD24HI_VS_CD24LOW_TREG_THYMUS_DN	160	1.51	0.18
SHIN_B_CELL_LYMPHOMA_CLUSTER_2	30	1.51	0.181
MEISSNER_NPC_ICP_WITH_H3K4ME3	18	1.51	0.181
GSE10211_UV_INACT_SENDAI_VS_LIVE_SENDAI_VIRUS_TRACHEAL_EPITHELIAL_CELLS_DN	147	1.51	0.188
KHETCHOUMIAN_TRIM24_TARGETS_UP	46	1.51	0.188
BOYLAN_MULTIPLE_MYELOMA_C_D_UP	127	1.5	0.199
GSE15930_STIM_VS_STIM_AND_TRICHOSTATINA_48H_CD8_T_CELL_UP	187	1.5	0.197
ISHIDA_E2F_TARGETS	50	1.5	0.195
GSE21927_SPLEEN_VS_BONE_MARROW_MONOCYTE_BALBC_UP	178	1.5	0.195
GSE13522_WT_VS_IFNAR_KO_SKIN_DN	163	1.5	0.198
WAKABAYASHI_ADIPOGENESIS_PPARG_BOUND_36HR	28	1.5	0.198

## Sheet: GSEA_Brain_all
enriched in phenotype Brain_Tatd_KO	SIZE	NES	FDR q-val		enriched in phenotype Brain_Tatd_WT	SIZE	NES	FDR q-val
LEIN_OLIGODENDROCYTE_MARKERS	74	2.24	0.017		HALLMARK_TNFA_SIGNALING_VIA_NFKB	193	-2.3	0
REACTOME_GAP_JUNCTION_TRAFFICKING_AND_REGULATION	42	2.09	0.066		HALLMARK_UNFOLDED_PROTEIN_RESPONSE	105	-1.83	0.004
KEGG_PROXIMAL_TUBULE_BICARBONATE_RECLAMATION	22	2.09	0.046		HALLMARK_HYPOXIA	193	-1.66	0.024
LEE_TARGETS_OF_PTCH1_AND_SUFU_DN	81	2.08	0.038		HALLMARK_ANDROGEN_RESPONSE	94	-1.59	0.035
WP_PHOSPHODIESTERASES_IN_NEURONAL_FUNCTION	50	2.08	0.034		HALLMARK_P53_PATHWAY	191	-1.56	0.039
REACTOME_RHO_GTPASES_ACTIVATE_ROCKS	19	2.04	0.042		NAGASHIMA_EGF_SIGNALING_UP	54	-2.7	0
REACTOME_GAP_JUNCTION_ASSEMBLY	30	2.04	0.036		NAGASHIMA_NRG1_SIGNALING_UP	167	-2.39	0
NAKAMURA_CANCER_MICROENVIRONMENT_UP	19	2.03	0.04		BURTON_ADIPOGENESIS_PEAK_AT_2HR	42	-2.39	0
WP_COMMON_PATHWAYS_UNDERLYING_DRUG_ADDICTION	41	2	0.049		PLASARI_TGFB1_TARGETS_1HR_UP	33	-2.35	0
REACTOME_DAG_AND_IP3_SIGNALING	39	1.99	0.048		AMIT_SERUM_RESPONSE_60_MCF10A	55	-2.33	0
REACTOME_POTASSIUM_CHANNELS	102	1.96	0.061		REACTOME_NGF_STIMULATED_TRANSCRIPTION	39	-2.22	0
REACTOME_CA_DEPENDENT_EVENTS	35	1.95	0.064		GESERICK_TERT_TARGETS_DN	21	-2.21	0
REACTOME_OPIOID_SIGNALLING	88	1.93	0.071		UZONYI_RESPONSE_TO_LEUKOTRIENE_AND_THROMBIN	33	-2.2	0
REACTOME_VOLTAGE_GATED_POTASSIUM_CHANNELS	43	1.93	0.069		AMIT_SERUM_RESPONSE_120_MCF10A	63	-2.14	0.001
REACTOME_INTERACTION_BETWEEN_L1_AND_ANKYRINS	31	1.92	0.068		PEDERSEN_METASTASIS_BY_ERBB2_ISOFORM_1	43	-2.13	0.001
WP_G_PROTEIN_SIGNALING_PATHWAYS	91	1.92	0.07		REACTOME_NUCLEAR_EVENTS_KINASE_AND_TRANSCRIPTION_FACTOR_ACTIVATION_	61	-2.13	0.001
KIM_ALL_DISORDERS_OLIGODENDROCYTE_NUMBER_CORR_DN	28	1.91	0.071		PHONG_TNF_TARGETS_UP	58	-2.13	0.001
FIGUEROA_AML_METHYLATION_CLUSTER_6_DN	30	1.89	0.082		WP_TP53_NETWORK	19	-2.12	0.001
PID_LPA4_PATHWAY	15	1.88	0.083		AMIT_SERUM_RESPONSE_40_MCF10A	27	-2.07	0.003
MIKKELSEN_MCV6_HCP_WITH_H3K27ME3	418	1.86	0.103		AMIT_EGF_RESPONSE_40_HELA	42	-2.07	0.003
KEGG_TIGHT_JUNCTION	128	1.85	0.103		LIN_NPAS4_TARGETS_DN	65	-2.06	0.004
WELCH_GATA1_TARGETS	23	1.85	0.099		ABE_VEGFA_TARGETS_30MIN	26	-2.06	0.003
REACTOME_NEURONAL_SYSTEM	393	1.85	0.095		DELACROIX_RAR_TARGETS_UP	45	-2.05	0.004
REACTOME_SEALING_OF_THE_NUCLEAR_ENVELOPE_NE_BY_ESCRT_III	25	1.83	0.112		AMIT_EGF_RESPONSE_40_MCF10A	16	-2.03	0.005
REACTOME_L1CAM_INTERACTIONS	113	1.82	0.112		BURTON_ADIPOGENESIS_1	29	-2.03	0.004
REACTOME_G_PROTEIN_MEDIATED_EVENTS	52	1.82	0.114		LEE_LIVER_CANCER_HEPATOBLAST	16	-2.03	0.005
REACTOME_TRANSPORT_OF_CONNEXONS_TO_THE_PLASMA_MEMBRANE	15	1.81	0.117		PID_NFAT_TFPATHWAY	43	-2.02	0.005
SCHLESINGER_H3K27ME3_IN_NORMAL_AND_METHYLATED_IN_CANCER	26	1.81	0.115		BIOCARTA_VIP_PATHWAY	25	-2.01	0.005
REACTOME_RHO_GTPASES_ACTIVATE_CIT	19	1.8	0.115		DORN_ADENOVIRUS_INFECTION_48HR_DN	38	-2	0.006
VALK_AML_WITH_11Q23_REARRANGED	20	1.8	0.114		GARGALOVIC_RESPONSE_TO_OXIDIZED_PHOSPHOLIPIDS_RED_UP	16	-1.99	0.007
BIOCARTA_TFF_PATHWAY	24	1.76	0.16		GAUSSMANN_MLL_AF4_FUSION_TARGETS_C_DN	20	-1.98	0.009
REACTOME_BINDING_AND_UPTAKE_OF_LIGANDS_BY_SCAVENGER_RECEPTORS	37	1.76	0.161		JECHLINGER_EPITHELIAL_TO_MESENCHYMAL_TRANSITION_DN	60	-1.98	0.009
WANG_CLASSIC_ADIPOGENIC_TARGETS_OF_PPARG	26	1.75	0.169		AMIT_EGF_RESPONSE_60_HELA	41	-1.98	0.009
MACLACHLAN_BRCA1_TARGETS_DN	16	1.74	0.175		MCDOWELL_ACUTE_LUNG_INJURY_UP	41	-1.97	0.01
WP_CALCIUM_REGULATION_IN_THE_CARDIAC_CELL	149	1.74	0.173		KEGG_RNA_POLYMERASE	27	-1.97	0.01
REACTOME_TRANSMISSION_ACROSS_CHEMICAL_SYNAPSES	255	1.74	0.171		DORN_ADENOVIRUS_INFECTION_24HR_DN	39	-1.97	0.009
REACTOME_VASOPRESSIN_REGULATES_RENAL_WATER_HOMEOSTASIS_VIA_AQUAPORINS	42	1.73	0.173		BLANCO_MELO_COVID19_SARS_COV_2_LOW_MOI_INFECTION_A594_ACE2_EXPRESSING_CELLS_UP	120	-1.97	0.009
IIZUKA_LIVER_CANCER_PROGRESSION_G1_G2_DN	21	1.72	0.181		CHAUHAN_RESPONSE_TO_METHOXYESTRADIOL_UP	40	-1.97	0.009
REACTOME_RHO_GTPASES_ACTIVATE_PKNS	32	1.72	0.186		CROONQUIST_STROMAL_STIMULATION_UP	49	-1.95	0.012
REACTOME_ASSEMBLY_AND_CELL_SURFACE_PRESENTATION_OF_NMDA_RECEPTORS	37	1.71	0.187		DORN_ADENOVIRUS_INFECTION_12HR_UP	25	-1.94	0.013
REACTOME_NEUROTRANSMITTER_RECEPTORS_AND_POSTSYNAPTIC_SIGNAL_TRANSMISSION	193	1.71	0.184		YAO_TEMPORAL_RESPONSE_TO_PROGESTERONE_CLUSTER_1	65	-1.94	0.014
WP_4HYDROXYTAMOXIFEN_DEXAMETHASONE_AND_RETINOIC_ACIDS_REGULATION_OF_P27_EXPRESSION	18	1.68	0.231		REACTOME_RAF_INDEPENDENT_MAPK1_3_ACTIVATION	23	-1.93	0.015
REACTOME_GLUCAGON_LIKE_PEPTIDE_1_GLP1_REGULATES_INSULIN_SECRETION	41	1.67	0.239		AMIT_EGF_RESPONSE_60_MCF10A	35	-1.92	0.017
KEGG_LONG_TERM_POTENTIATION	68	1.67	0.234		CHEN_HOXA5_TARGETS_9HR_UP	190	-1.92	0.017
CERIBELLI_PROMOTERS_INACTIVE_AND_BOUND_BY_NFY	24	1.67	0.233		TIAN_TNF_SIGNALING_NOT_VIA_NFKB	21	-1.92	0.017
WP_OLIGODENDROCYTE_SPECIFICATION_AND_DIFFERENTIATION_LEADING_TO_MYELIN_COMPONENTS_FOR_CNS	27	1.67	0.236		SARTIPY_BLUNTED_BY_INSULIN_RESISTANCE_UP	15	-1.91	0.018
REACTOME_PKA_ACTIVATION_IN_GLUCAGON_SIGNALLING	16	1.66	0.233		DORN_ADENOVIRUS_INFECTION_32HR_DN	37	-1.9	0.021
REACTOME_GABA_B_RECEPTOR_ACTIVATION	43	1.66	0.233		REACTOME_ATF4_ACTIVATES_GENES_IN_RESPONSE_TO_ENDOPLASMIC_RETICULUM_STRESS	25	-1.9	0.022
REACTOME_AQUAPORIN_MEDIATED_TRANSPORT	49	1.66	0.232		SCHRAETS_MLL_TARGETS_UP	31	-1.89	0.022
BIOCARTA_ECM_PATHWAY	19	1.66	0.231		ZWANG_CLASS_2_TRANSIENTLY_INDUCED_BY_EGF	45	-1.89	0.022
JOHANSSON_GLIOMAGENESIS_BY_PDGFB_DN	20	1.66	0.229		ZWANG_CLASS_3_TRANSIENTLY_INDUCED_BY_EGF	208	-1.89	0.022
ZHOU_TNF_SIGNALING_4HR	46	1.64	0.26		GARGALOVIC_RESPONSE_TO_OXIDIZED_PHOSPHOLIPIDS_TURQUOISE_UP	74	-1.89	0.022
WP_ENVELOPE_PROTEINS_AND_THEIR_POTENTIAL_ROLES_IN_EDMD_PHYSIOPATHOLOGY	44	1.64	0.256		LAU_APOPTOSIS_CDKN2A_UP	52	-1.88	0.024
REACTOME_EFFECTS_OF_PIP2_HYDROLYSIS	26	1.64	0.254		BEGUM_TARGETS_OF_PAX3_FOXO1_FUSION_DN	46	-1.88	0.024
WP_PKCGAMMA_CALCIUM_SIGNALING_PATHWAY_IN_ATAXIA	22	1.64	0.251		REACTOME_RNA_POLYMERASE_III_TRANSCRIPTION_INITIATION_FROM_TYPE_3_PROMOTER	28	-1.87	0.026
BIOCARTA_RAS_PATHWAY	22	1.63	0.252		LAMB_CCND1_TARGETS	19	-1.87	0.027
WP_PROXIMAL_TUBULE_TRANSPORT	52	1.63	0.249		BORLAK_LIVER_CANCER_EGF_UP	52	-1.87	0.029
FUKUSHIMA_TNFSF11_TARGETS	16	1.62	0.267		SATO_SILENCED_EPIGENETICALLY_IN_PANCREATIC_CANCER	36	-1.86	0.028
REACTOME_TRANSFERRIN_ENDOCYTOSIS_AND_RECYCLING	30	1.61	0.275		LEONARD_HYPOXIA	40	-1.86	0.029
KEGG_VASCULAR_SMOOTH_MUSCLE_CONTRACTION	106	1.61	0.271		BERENJENO_TRANSFORMED_BY_RHOA_REVERSIBLY_DN	26	-1.86	0.028
PLASARI_TGFB1_SIGNALING_VIA_NFIC_1HR_UP	28	1.61	0.27		WP_PHOTODYNAMIC_THERAPYINDUCED_AP1_SURVIVAL_SIGNALING	49	-1.85	0.031
REACTOME_MHC_CLASS_II_ANTIGEN_PRESENTATION	105	1.61	0.272		KHETCHOUMIAN_TRIM24_TARGETS_UP	46	-1.85	0.031
REACTOME_VEGFR2_MEDIATED_CELL_PROLIFERATION	19	1.61	0.275		BIOCARTA_P53_PATHWAY	16	-1.84	0.036
WP_KISSPEPTINKISSPEPTIN_RECEPTOR_SYSTEM_IN_THE_OVARY	37	1.6	0.273		HAHTOLA_CTCL_CUTANEOUS	21	-1.84	0.035
YAO_TEMPORAL_RESPONSE_TO_PROGESTERONE_CLUSTER_0	69	1.6	0.272		UEDA_CENTRAL_CLOCK	83	-1.84	0.035
REACTOME_RHO_GTPASES_ACTIVATE_PAKS	21	1.6	0.27		HAHTOLA_MYCOSIS_FUNGOIDES_CD4_UP	52	-1.83	0.038
REACTOME_G_PROTEIN_BETA_GAMMA_SIGNALLING	32	1.6	0.269		NUNODA_RESPONSE_TO_DASATINIB_IMATINIB_UP	29	-1.83	0.04
MIKKELSEN_NPC_HCP_WITH_H3K27ME3	336	1.59	0.282		DALESSIO_TSA_RESPONSE	19	-1.83	0.04
JIANG_AGING_HYPOTHALAMUS_DN	33	1.59	0.279		KEGG_SPLICEOSOME	123	-1.83	0.04
VALK_AML_CLUSTER_13	28	1.59	0.276		MOREIRA_RESPONSE_TO_TSA_UP	28	-1.82	0.042
REACTOME_CARDIAC_CONDUCTION	135	1.59	0.28		GROSS_HYPOXIA_VIA_ELK3_DN	142	-1.81	0.046
BONOME_OVARIAN_CANCER_POOR_SURVIVAL_UP	31	1.59	0.277		WP_PHOTODYNAMIC_THERAPYINDUCED_NFKB_SURVIVAL_SIGNALING	33	-1.81	0.046
GREENBAUM_E2A_TARGETS_DN	17	1.58	0.281		BROCKE_APOPTOSIS_REVERSED_BY_IL6	132	-1.8	0.052
REACTOME_NITRIC_OXIDE_STIMULATES_GUANYLATE_CYCLASE	19	1.57	0.297		HE_PTEN_TARGETS_UP	17	-1.8	0.053
REACTOME_CGMP_EFFECTS	15	1.57	0.295		REACTOME_PERK_REGULATES_GENE_EXPRESSION	30	-1.8	0.052
MCCLUNG_DELTA_FOSB_TARGETS_8WK	45	1.57	0.297		SMID_BREAST_CANCER_RELAPSE_IN_PLEURA_DN	18	-1.79	0.056
REACTOME_GLUCAGON_SIGNALING_IN_METABOLIC_REGULATION	32	1.57	0.302		BRACHAT_RESPONSE_TO_CAMPTOTHECIN_UP	23	-1.79	0.057
REACTOME_FCGR3A_MEDIATED_IL10_SYNTHESIS	35	1.56	0.301		INGA_TP53_TARGETS	15	-1.79	0.058
REACTOME_ION_HOMEOSTASIS	53	1.56	0.299		REACTOME_ESTROGEN_DEPENDENT_GENE_EXPRESSION	89	-1.78	0.059
REACTOME_KINESINS	53	1.56	0.296		KRIGE_AMINO_ACID_DEPRIVATION	24	-1.78	0.061
REACTOME_BETA_DEFENSINS	19	1.56	0.293		FERRARI_RESPONSE_TO_FENRETINIDE_UP	18	-1.77	0.065
REACTOME_LONG_TERM_POTENTIATION	23	1.55	0.307		PHONG_TNF_RESPONSE_VIA_P38_PARTIAL	150	-1.77	0.065
WP_SPLICING_FACTOR_NOVA_REGULATED_SYNAPTIC_PROTEINS	42	1.55	0.306		CHANDRAN_METASTASIS_TOP50_DN	39	-1.76	0.071
PAPASPYRIDONOS_UNSTABLE_ATEROSCLEROTIC_PLAQUE_UP	49	1.55	0.304		GENTILE_UV_LOW_DOSE_UP	24	-1.76	0.071
KEGG_STARCH_AND_SUCROSE_METABOLISM	29	1.55	0.303		BROWNE_HCMV_INFECTION_30MIN_UP	44	-1.75	0.077
REACTOME_COMPLEMENT_CASCADE	45	1.55	0.3		DUNNE_TARGETS_OF_AML1_MTG8_FUSION_DN	18	-1.75	0.077
REACTOME_GABA_RECEPTOR_ACTIVATION	60	1.55	0.301		LEE_LIVER_CANCER_MYC_UP	46	-1.75	0.077
MEISSNER_NPC_HCP_WITH_H3K4ME2_AND_H3K27ME3	340	1.55	0.303		MISHRA_CARCINOMA_ASSOCIATED_FIBROBLAST_UP	21	-1.75	0.079
REACTOME_ACETYLCHOLINE_NEUROTRANSMITTER_RELEASE_CYCLE	15	1.54	0.307		REACTOME_PROCESSING_OF_CAPPED_INTRON_CONTAINING_PRE_MRNA	231	-1.75	0.08
WP_SYNAPTIC_VESICLE_PATHWAY	49	1.54	0.307		RODRIGUES_NTN1_AND_DCC_TARGETS	27	-1.75	0.08
LEIN_NEURON_MARKERS	63	1.54	0.306		THEILGAARD_NEUTROPHIL_AT_SKIN_WOUND_UP	70	-1.74	0.083
BIOCARTA_PTEN_PATHWAY	18	1.54	0.309		VANHARANTA_UTERINE_FIBROID_DN	57	-1.74	0.084
REACTOME_EPHA_MEDIATED_GROWTH_CONE_COLLAPSE	29	1.53	0.312		ONO_AML1_TARGETS_UP	24	-1.74	0.084
REACTOME_PKA_MEDIATED_PHOSPHORYLATION_OF_CREB	19	1.53	0.318		WP_APOPTOSIS	82	-1.74	0.084
HOFMANN_CELL_LYMPHOMA_DN	35	1.53	0.321		REACTOME_RESPONSE_OF_EIF2AK1_HRI_TO_HEME_DEFICIENCY	15	-1.74	0.084
REACTOME_DEFENSINS	21	1.52	0.323		DIRMEIER_LMP1_RESPONSE_EARLY	62	-1.74	0.084
BLANCO_MELO_HUMAN_PARAINFLUENZA_VIRUS_3_INFECTION_A594_CELLS_DN	94	1.52	0.321		REACTOME_RNA_POLYMERASE_II_TRANSCRIPTION_TERMINATION	63	-1.74	0.083
CHIANG_LIVER_CANCER_SUBCLASS_INTERFERON_DN	47	1.52	0.326		GENTILE_UV_RESPONSE_CLUSTER_D6	33	-1.73	0.088
PID_LYSOPHOSPHOLIPID_PATHWAY	64	1.52	0.324		SARRIO_EPITHELIAL_MESENCHYMAL_TRANSITION_DN	131	-1.73	0.09
REACTOME_UNBLOCKING_OF_NMDA_RECEPTORS_GLUTAMATE_BINDING_AND_ACTIVATION	21	1.52	0.323		PRAMOONJAGO_SOX4_TARGETS_UP	50	-1.72	0.094
DEMAGALHAES_AGING_DN	15	1.52	0.321		REACTOME_MRNA_SPLICING_MINOR_PATHWAY	52	-1.72	0.093
REACTOME_G_ALPHA_Z_SIGNALLING_EVENTS	48	1.51	0.326		BIOCARTA_G1_PATHWAY	28	-1.72	0.095
BIOCARTA_STATHMIN_PATHWAY	19	1.51	0.324		PODAR_RESPONSE_TO_ADAPHOSTIN_UP	127	-1.72	0.095
REACTOME_ACTIVATION_OF_NMDA_RECEPTORS_AND_POSTSYNAPTIC_EVENTS	85	1.51	0.325		BROWNE_HCMV_INFECTION_2HR_UP	30	-1.72	0.098
WP_VITAMIN_DSENSITIVE_CALCIUM_SIGNALING_IN_DEPRESSION	37	1.5	0.34		MCCLUNG_COCAIN_REWARD_4WK	68	-1.71	0.099
KIM_LRRC3B_TARGETS	19	1.5	0.342		OUELLET_CULTURED_OVARIAN_CANCER_INVASIVE_VS_LMP_DN	28	-1.71	0.102
BIOCARTA_PTDINS_PATHWAY	23	1.5	0.342		WP_UNFOLDED_PROTEIN_RESPONSE	22	-1.71	0.101
REACTOME_PHASE_0_RAPID_DEPOLARISATION	42	1.5	0.346		GENTILE_UV_HIGH_DOSE_DN	272	-1.7	0.106
MIR4641	57	1.78	0.706		HOSHIDA_LIVER_CANCER_SURVIVAL_UP	72	-1.7	0.105
MIR1267	67	1.75	0.487		HEIDENBLAD_AMPLICON_8Q24_DN	38	-1.7	0.106
MIR7160_3P	28	1.74	0.354		GARGALOVIC_RESPONSE_TO_OXIDIZED_PHOSPHOLIPIDS_GREEN_UP	23	-1.7	0.107
ZNF16_TARGET_GENES	68	1.66	0.557		REACTOME_ATTENUATION_PHASE	26	-1.7	0.106
MIR3171	71	1.66	0.462		WP_SEROTONIN_AND_ANXIETY	17	-1.7	0.105
MIR7153_3P	47	1.65	0.421		CHEN_ETV5_TARGETS_TESTIS	23	-1.7	0.106
MIR6833_5P	118	1.6	0.568		REACTOME_RRNA_MODIFICATION_IN_THE_NUCLEUS_AND_CYTOSOL	54	-1.7	0.107
MIR6875_5P	64	1.59	0.522		GARGALOVIC_RESPONSE_TO_OXIDIZED_PHOSPHOLIPIDS_BLACK_UP	31	-1.7	0.107
CACGTTT_MIR302A	29	1.57	0.566		HUNSBERGER_EXERCISE_REGULATED_GENES	31	-1.7	0.106
MIR555	39	1.56	0.525		BRACHAT_RESPONSE_TO_CISPLATIN	21	-1.7	0.106
NRSF_01	96	1.56	0.493		GALINDO_IMMUNE_RESPONSE_TO_ENTEROTOXIN	71	-1.69	0.11
MIR3130_3P	44	1.56	0.471		BIOCARTA_TOLL_PATHWAY	25	-1.69	0.115
MIR637	80	1.55	0.46		GUILLAUMOND_KLF10_TARGETS_UP	45	-1.68	0.118
MIR3675_5P	33	1.53	0.482		WENG_POR_TARGETS_LIVER_DN	21	-1.68	0.12
MIR500A_3P	73	1.53	0.475		WENG_POR_DOSAGE	17	-1.68	0.121
MIR4721	69	1.52	0.463		NOUZOVA_TRETINOIN_AND_H4_ACETYLATION	121	-1.68	0.121
MIR1295B_5P	68	1.51	0.472		LIANG_HEMATOPOIESIS_STEM_CELL_NUMBER_LARGE_VS_TINY_DN	36	-1.68	0.123
MIR6805_5P	38	1.51	0.463		CADWELL_ATG16L1_TARGETS_DN	53	-1.68	0.122
MIR5695	82	1.51	0.44		PID_TELOMERASE_PATHWAY	66	-1.67	0.123
MIR27B_5P	41	1.51	0.43		PID_AP1_PATHWAY	67	-1.67	0.122
MIR2681_3P	31	1.5	0.446		DIRMEIER_LMP1_RESPONSE_LATE_UP	53	-1.67	0.122
MODULE_131	32	1.99	0.052		REACTOME_RNA_POLYMERASE_II_TRANSCRIBES_SNRNA_GENES	71	-1.67	0.121
MODULE_440	18	1.9	0.079		WP_RETINOBLASTOMA_GENE_IN_CANCER	86	-1.67	0.123
MODULE_210	27	1.78	0.159		REACTOME_DNA_DAMAGE_TELOMERE_STRESS_INDUCED_SENESCENCE	27	-1.67	0.123
MODULE_274	80	1.68	0.305		CLASPER_LYMPHATIC_VESSELS_DURING_METASTASIS_UP	19	-1.67	0.122
GNF2_DNM1	73	1.61	0.42		REACTOME_CYTOSOLIC_SENSORS_OF_PATHOGEN_ASSOCIATED_DNA_	57	-1.67	0.123
MORF_GPX4	52	1.6	0.373		REACTOME_MRNA_SPLICING	184	-1.67	0.122
MODULE_320	20	1.59	0.341		MARSHALL_VIRAL_INFECTION_RESPONSE_DN	28	-1.67	0.122
GNF2_RAB3A	37	1.59	0.303		CASORELLI_APL_SECONDARY_VS_DE_NOVO_UP	33	-1.67	0.123
MODULE_545	18	1.58	0.278		SEKI_INFLAMMATORY_RESPONSE_LPS_UP	69	-1.67	0.122
GCM_MAPK10	79	1.58	0.26		REACTOME_SIGNALING_BY_NTRKS	134	-1.67	0.122
MODULE_78	20	1.55	0.295		KEGG_INOSITOL_PHOSPHATE_METABOLISM	53	-1.67	0.121
MODULE_316	66	1.54	0.291		WP_ADIPOGENESIS	128	-1.67	0.122
MODULE_289	114	1.53	0.297		CHEN_LVAD_SUPPORT_OF_FAILING_HEART_UP	91	-1.66	0.121
GO_MAIN_AXON	66	2.31	0.006		BRACHAT_RESPONSE_TO_METHOTREXATE_UP	20	-1.66	0.121
GO_SYNAPSE_MATURATION	26	2.19	0.04		CROONQUIST_NRAS_VS_STROMAL_STIMULATION_DN	88	-1.66	0.12
GO_GAP_JUNCTION_CHANNEL_ACTIVITY	19	2.07	0.128		LI_WILMS_TUMOR_VS_FETAL_KIDNEY_2_DN	46	-1.66	0.12
GO_CONNEXIN_COMPLEX	19	2.06	0.11		GARGALOVIC_RESPONSE_TO_OXIDIZED_PHOSPHOLIPIDS_PINK_DN	29	-1.66	0.121
GO_SECRETORY_GRANULE_LOCALIZATION	15	2.04	0.113		HARRIS_HYPOXIA	79	-1.66	0.123
HP_IRON_DEFICIENCY_ANEMIA	17	2.01	0.144		ABE_VEGFA_TARGETS	15	-1.66	0.123
GO_TRANSMISSION_OF_NERVE_IMPULSE	70	1.99	0.151		WP_MRNA_PROCESSING	124	-1.66	0.122
HP_BILATERAL_TONIC_CLONIC_SEIZURE_WITH_FOCAL_ONSET	15	1.99	0.135		GARY_CD5_TARGETS_DN	397	-1.66	0.125
HP_CENTRAL_SLEEP_APNEA	22	1.99	0.123		HU_GENOTOXIC_DAMAGE_24HR	31	-1.66	0.125
GO_MYOSIN_FILAMENT	22	1.99	0.113		REACTOME_RNA_POLYMERASE_III_CHAIN_ELONGATION	18	-1.66	0.124
GO_REGULATION_OF_URINE_VOLUME	22	1.97	0.123		PID_ATF2_PATHWAY	56	-1.66	0.124
GO_NEGATIVE_REGULATION_OF_AMINE_TRANSPORT	27	1.95	0.144		MASSARWEH_RESPONSE_TO_ESTRADIOL	61	-1.65	0.129
GO_SYNAPTIC_TRANSMISSION_CHOLINERGIC	29	1.89	0.232		REACTOME_INHIBITION_OF_DNA_RECOMBINATION_AT_TELOMERE	20	-1.65	0.131
GO_AXON_ENSHEATHMENT_IN_CENTRAL_NERVOUS_SYSTEM	21	1.88	0.247		REACTOME_NEGATIVE_EPIGENETIC_REGULATION_OF_RRNA_EXPRESSION	47	-1.65	0.13
GO_CELLULAR_RESPONSE_TO_STEROL_DEPLETION	15	1.88	0.234		CHENG_IMPRINTED_BY_ESTRADIOL	99	-1.65	0.13
GO_RESPONSE_TO_STEROL_DEPLETION	16	1.87	0.236		BURTON_ADIPOGENESIS_2	70	-1.64	0.134
GO_ATP_DEPENDENT_MICROTUBULE_MOTOR_ACTIVITY_PLUS_END_DIRECTED	15	1.87	0.228		AMIT_DELAYED_EARLY_GENES	18	-1.64	0.135
HP_RESPIRATORY_ARREST	18	1.87	0.22		KEGG_PYRIMIDINE_METABOLISM	94	-1.64	0.136
HP_TORSADE_DE_POINTES	19	1.86	0.21		OSADA_ASCL1_TARGETS_DN	24	-1.64	0.136
GO_POTASSIUM_ION_TRANSMEMBRANE_TRANSPORTER_ACTIVITY	150	1.86	0.202		REACTOME_INTERLEUKIN_4_AND_INTERLEUKIN_13_SIGNALING	105	-1.64	0.136
GO_CALCIUM_DEPENDENT_PROTEIN_KINASE_ACTIVITY	23	1.86	0.2		WP_DNA_DAMAGE_RESPONSE	63	-1.64	0.139
GO_CYCLASE_ACTIVITY	19	1.86	0.199		ZHU_CMV_8_HR_UP	33	-1.64	0.141
GO_GOLGI_ASSOCIATED_VESICLE_MEMBRANE	88	1.85	0.207		BIOCARTA_ETS_PATHWAY	17	-1.63	0.141
GO_ANTEROGRADE_AXONAL_TRANSPORT	48	1.84	0.202		BRUNO_HEMATOPOIESIS	59	-1.63	0.14
GO_POSITIVE_REGULATION_OF_TYPE_2_IMMUNE_RESPONSE	15	1.84	0.202		ONO_FOXP3_TARGETS_UP	23	-1.63	0.14
HP_ABNORMAL_HEAD_MOVEMENTS	23	1.84	0.199		MIKKELSEN_MCV6_ICP_WITH_H3K4ME3_AND_H3K27ME3	31	-1.63	0.14
GO_SYNAPTIC_VESICLE_TRANSPORT	41	1.83	0.205		PICCALUGA_ANGIOIMMUNOBLASTIC_LYMPHOMA_DN	125	-1.63	0.14
HP_HYPERCOAGULABILITY	18	1.83	0.202		SHEPARD_CRUSH_AND_BURN_MUTANT_UP	194	-1.63	0.139
GO_RESPONSE_TO_GLUCAGON	34	1.82	0.201		FOURNIER_ACINAR_DEVELOPMENT_EARLY_UP	18	-1.63	0.14
HP_BILATERAL_TONIC_CLONIC_SEIZURE_WITH_GENERALIZED_ONSET	21	1.82	0.208		BILBAN_B_CLL_LPL_DN	33	-1.63	0.14
GO_AXONAL_TRANSPORT	59	1.81	0.208		SHIPP_DLBCL_CURED_VS_FATAL_UP	34	-1.63	0.143
HP_DECREASED_LACRIMATION	17	1.81	0.206		REACTOME_TRANSCRIPTIONAL_REGULATION_OF_WHITE_ADIPOCYTE_DIFFERENTIATION	82	-1.63	0.142
GO_REGULATION_OF_CENTRIOLE_REPLICATION	21	1.81	0.203		KIM_WT1_TARGETS_UP	211	-1.63	0.143
GO_RESPONSE_TO_AMPHETAMINE	33	1.81	0.197		WP_SIGNAL_TRANSDUCTION_THROUGH_IL1R	32	-1.63	0.143
GO_PHOSPHORUS_OXYGEN_LYASE_ACTIVITY	20	1.81	0.197		ABE_VEGFA_TARGETS_2HR	30	-1.63	0.143
GO_RESPONSE_TO_AMINE	47	1.8	0.194		BIOCARTA_IL1R_PATHWAY	30	-1.62	0.144
GO_MYOSIN_COMPLEX	54	1.8	0.198		GROSS_HYPOXIA_VIA_ELK3_AND_HIF1A_UP	132	-1.62	0.144
HP_ABNORMALITY_OF_IRON_HOMEOSTASIS	17	1.8	0.195		DAZARD_RESPONSE_TO_UV_NHEK_UP	189	-1.62	0.143
GO_POSITIVE_REGULATION_OF_STEROID_BIOSYNTHETIC_PROCESS	19	1.8	0.19		TAKAO_RESPONSE_TO_UVB_RADIATION_DN	92	-1.62	0.145
GO_GLYCOSYLCERAMIDE_METABOLIC_PROCESS	16	1.79	0.194		NAKAMURA_ADIPOGENESIS_LATE_UP	92	-1.62	0.148
GO_POTASSIUM_ION_HOMEOSTASIS	27	1.79	0.19		LASTOWSKA_COAMPLIFIED_WITH_MYCN	34	-1.62	0.149
GO_POTASSIUM_CHANNEL_ACTIVITY	116	1.79	0.186		COLDREN_GEFITINIB_RESISTANCE_UP	77	-1.62	0.149
HP_ABNORMAL_BLOOD_GAS_LEVEL	16	1.79	0.187		CHO_NR4A1_TARGETS	29	-1.62	0.149
GO_CATION_CHANNEL_COMPLEX	214	1.79	0.185		PANGAS_TUMOR_SUPPRESSION_BY_SMAD1_AND_SMAD5_DN	133	-1.62	0.151
GO_NEURON_PROJECTION_CYTOPLASM	85	1.78	0.185		FOSTER_TOLERANT_MACROPHAGE_DN	377	-1.61	0.151
GO_INTRINSIC_COMPONENT_OF_EXTERNAL_SIDE_OF_PLASMA_MEMBRANE	20	1.78	0.182		ZHOU_TNF_SIGNALING_30MIN	45	-1.61	0.151
GO_MITOCHONDRIAL_FISSION	36	1.78	0.192		MCBRYAN_PUBERTAL_BREAST_5_6WK_UP	114	-1.61	0.15
GO_AXO_DENDRITIC_TRANSPORT	68	1.78	0.188		LUI_THYROID_CANCER_PAX8_PPARG_DN	42	-1.61	0.151
GO_CELLULAR_RESPONSE_TO_GLUCAGON_STIMULUS	25	1.77	0.187		BLANCO_MELO_COVID19_SARS_COV_2_INFECTION_A594_ACE2_EXPRESSING_CELLS_RUXOLITINIB_UP	343	-1.61	0.151
GO_MAINTENANCE_OF_PROTEIN_LOCALIZATION_IN_ORGANELLE	42	1.77	0.186		BLANCO_MELO_COVID19_SARS_COV_2_INFECTION_A594_ACE2_EXPRESSING_CELLS_UP	403	-1.61	0.154
HP_FOCAL_AWARE_SEIZURE	16	1.77	0.19		REACTOME_TOLL_LIKE_RECEPTOR_10_TLR10_CASCADE	81	-1.61	0.154
HP_EXTRAMEDULLARY_HEMATOPOIESIS	18	1.77	0.188		ST_GRANULE_CELL_SURVIVAL_PATHWAY	27	-1.61	0.155
GO_VOLTAGE_GATED_SODIUM_CHANNEL_COMPLEX	17	1.76	0.187		WP_SMALL_CELL_LUNG_CANCER	93	-1.61	0.155
GO_LOCOMOTOR_RHYTHM	15	1.76	0.194		PEDERSEN_METASTASIS_BY_ERBB2_ISOFORM_6	25	-1.61	0.156
GO_MYELIN_SHEATH	45	1.76	0.193		PID_P53_DOWNSTREAM_PATHWAY	128	-1.6	0.157
GO_CALYX_OF_HELD	23	1.76	0.19		GERY_CEBP_TARGETS	115	-1.6	0.157
HP_ENLARGED_OVARIES	17	1.75	0.201		REACTOME_ZBP1_DAI_MEDIATED_INDUCTION_OF_TYPE_I_IFNS	20	-1.6	0.158
GO_VOLTAGE_GATED_POTASSIUM_CHANNEL_ACTIVITY	86	1.75	0.199		DELASERNA_MYOD_TARGETS_UP	84	-1.6	0.158
HP_ABNORMAL_BLOOD_TRANSITION_ELEMENT_CATION_CONCENTRATION	26	1.74	0.21		NEMETH_INFLAMMATORY_RESPONSE_LPS_UP	77	-1.6	0.158
GO_EXPORT_ACROSS_PLASMA_MEMBRANE	58	1.73	0.216		DAZARD_UV_RESPONSE_CLUSTER_G4	17	-1.6	0.157
GO_ACTIVATION_OF_PROTEIN_KINASE_A_ACTIVITY	17	1.73	0.215		LEE_AGING_CEREBELLUM_UP	73	-1.6	0.157
GO_GATED_CHANNEL_ACTIVITY	317	1.73	0.222		SATO_SILENCED_BY_METHYLATION_IN_PANCREATIC_CANCER_2	42	-1.6	0.157
GO_VOLTAGE_GATED_CATION_CHANNEL_ACTIVITY	137	1.72	0.221		DAZARD_RESPONSE_TO_UV_SCC_DN	109	-1.6	0.157
GO_SODIUM_CHANNEL_ACTIVITY	43	1.72	0.221		RYAN_MANTLE_CELL_LYMPHOMA_NOTCH_DIRECT_UP	138	-1.6	0.156
GO_DOPAMINE_RECEPTOR_SIGNALING_PATHWAY	37	1.72	0.218		PEART_HDAC_PROLIFERATION_CLUSTER_UP	49	-1.6	0.156
GO_POTASSIUM_CHANNEL_COMPLEX	94	1.72	0.214		WP_APOPTOSIS_MODULATION_BY_HSP70	19	-1.6	0.157
GO_POSITIVE_REGULATION_OF_NITRIC_OXIDE_SYNTHASE_BIOSYNTHETIC_PROCESS	16	1.72	0.217		LEE_INTRATHYMIC_T_PROGENITOR	17	-1.6	0.157
GO_SODIUM_CHANNEL_COMPLEX	25	1.72	0.216		KOBAYASHI_EGFR_SIGNALING_6HR_DN	17	-1.6	0.156
GO_POSITIVE_REGULATION_OF_ANTIGEN_RECEPTOR_MEDIATED_SIGNALING_PATHWAY	22	1.71	0.221		REACTOME_CHROMATIN_MODIFYING_ENZYMES	194	-1.6	0.156
GO_RESPONSE_TO_ISOQUINOLINE_ALKALOID	30	1.71	0.219		REACTOME_HATS_ACETYLATE_HISTONES	76	-1.6	0.157
GO_ANCHORED_COMPONENT_OF_EXTERNAL_SIDE_OF_PLASMA_MEMBRANE	16	1.71	0.22		BROWNE_HCMV_INFECTION_4HR_UP	45	-1.6	0.158
GO_CELL_BODY_MEMBRANE	30	1.71	0.222		OHM_METHYLATED_IN_ADULT_CANCERS	27	-1.6	0.158
GO_NEURONAL_ACTION_POTENTIAL	34	1.71	0.22		LANDEMAINE_LUNG_METASTASIS	20	-1.59	0.163
GO_INSULIN_SECRETION_INVOLVED_IN_CELLULAR_RESPONSE_TO_GLUCOSE_STIMULUS	60	1.7	0.224		PEDERSEN_METASTASIS_BY_ERBB2_ISOFORM_3	17	-1.59	0.163
GO_HEART_FIELD_SPECIFICATION	17	1.7	0.228		REACTOME_RNA_POLYMERASE_III_TRANSCRIPTION_TERMINATION	23	-1.59	0.165
HP_COLORECTAL_POLYPOSIS	18	1.7	0.23		BOYAULT_LIVER_CANCER_SUBCLASS_G56_DN	16	-1.59	0.165
GO_MULTICELLULAR_ORGANISMAL_SIGNALING	198	1.69	0.232		SOTIRIOU_BREAST_CANCER_GRADE_1_VS_3_DN	47	-1.59	0.166
GO_SENSORY_PERCEPTION_OF_TASTE	45	1.69	0.231		LUI_TARGETS_OF_PAX8_PPARG_FUSION	29	-1.59	0.166
HP_DYSESTHESIA	15	1.69	0.23		HESS_TARGETS_OF_HOXA9_AND_MEIS1_UP	65	-1.59	0.165
GO_VESICLE_CARGO_LOADING	20	1.69	0.228		YAO_TEMPORAL_RESPONSE_TO_PROGESTERONE_CLUSTER_2	53	-1.59	0.166
GO_RESPONSE_TO_CAFFEINE	15	1.69	0.226		WP_DNA_IRDOUBLE_STRAND_BREAKS_DSBS_AND_CELLULAR_RESPONSE_VIA_ATM	53	-1.59	0.165
GO_GOLGI_ASSOCIATED_VESICLE	155	1.69	0.224		KRIEG_KDM3A_TARGETS_NOT_HYPOXIA	178	-1.59	0.165
GO_NEGATIVE_REGULATION_OF_ORGANELLE_ASSEMBLY	35	1.69	0.224		WP_MIRNA_REGULATION_OF_DNA_DAMAGE_RESPONSE	66	-1.59	0.164
HP_THYROID_CARCINOMA	35	1.69	0.224		VANDESLUIS_COMMD1_TARGETS_GROUP_3_UP	78	-1.58	0.167
GO_ORGANELLE_TRANSPORT_ALONG_MICROTUBULE	79	1.68	0.232		CHIN_BREAST_CANCER_COPY_NUMBER_UP	26	-1.58	0.167
GO_ADENYLATE_CYCLASE_ACTIVATING_G_PROTEIN_COUPLED_RECEPTOR_SIGNALING_PATHWAY	138	1.68	0.235		FONTAINE_FOLLICULAR_THYROID_ADENOMA_DN	65	-1.58	0.166
HP_DEGENERATION_OF_THE_LATERAL_CORTICOSPINAL_TRACTS	20	1.68	0.236		ELVIDGE_HIF1A_TARGETS_UP	62	-1.58	0.167
GO_VOLTAGE_GATED_SODIUM_CHANNEL_ACTIVITY	23	1.68	0.234		REACTOME_RIP_MEDIATED_NFKB_ACTIVATION_VIA_ZBP1	17	-1.58	0.166
GO_RETINA_LAYER_FORMATION	25	1.68	0.232		BALDWIN_PRKCI_TARGETS_UP	33	-1.58	0.166
HP_FRAGILE_NAILS	28	1.67	0.234		REACTOME_ACTIVATION_OF_ANTERIOR_HOX_GENES_IN_HINDBRAIN_DEVELOPMENT_DURING_EARLY_EMBRYOGENESIS	58	-1.58	0.165
GO_TRANSPORTER_COMPLEX	314	1.67	0.232		NAGY_TFTC_COMPONENTS_HUMAN	18	-1.58	0.165
HP_SYMPHALANGISM_AFFECTING_THE_PHALANGES_OF_THE_HAND	15	1.67	0.233		PUJANA_BREAST_CANCER_LIT_INT_NETWORK	96	-1.58	0.166
GO_VOLTAGE_GATED_ION_CHANNEL_ACTIVITY	186	1.67	0.235		SANSOM_APC_TARGETS_REQUIRE_MYC	207	-1.58	0.167
HP_ABNORMAL_CIRCULATING_GLUTAMINE_FAMILY_AMINO_ACID_CONCENTRATION	18	1.67	0.238		TSENG_ADIPOGENIC_POTENTIAL_UP	27	-1.58	0.168
GO_NEURON_SPINE	171	1.66	0.241		KEGG_P53_SIGNALING_PATHWAY	64	-1.58	0.167
GO_REGULATION_OF_GLIAL_CELL_MIGRATION	16	1.66	0.241		BASSO_CD40_SIGNALING_DN	64	-1.58	0.167
HP_GENERALIZED_HYPERKERATOSIS	16	1.66	0.242		ELVIDGE_HIF1A_AND_HIF2A_TARGETS_UP	37	-1.58	0.168
GO_MYOSIN_II_COMPLEX	19	1.66	0.242		HELLER_HDAC_TARGETS_SILENCED_BY_METHYLATION_DN	256	-1.58	0.169
HP_DYSTROPHIC_FINGERNAILS	27	1.66	0.241		OSWALD_HEMATOPOIETIC_STEM_CELL_IN_COLLAGEN_GEL_UP	203	-1.57	0.169
GO_M_BAND	25	1.65	0.242		PARK_TRETINOIN_RESPONSE_AND_RARA_PLZF_FUSION	22	-1.57	0.17
GO_PULMONARY_VALVE_DEVELOPMENT	21	1.64	0.258		KESHELAVA_MULTIPLE_DRUG_RESISTANCE	70	-1.57	0.169
GO_DENDRITE_CYTOPLASM	32	1.64	0.256		HUMMEL_BURKITTS_LYMPHOMA_DN	15	-1.57	0.169
GO_SYNAPTIC_VESICLE_LOCALIZATION	54	1.64	0.265		ZHAN_EARLY_DIFFERENTIATION_GENES_DN	39	-1.57	0.168
GO_PULMONARY_VALVE_MORPHOGENESIS	17	1.64	0.264		PARK_TRETINOIN_RESPONSE_AND_PML_RARA_FUSION	29	-1.57	0.168
GO_CLEAVAGE_FURROW	48	1.64	0.262		PID_RXR_VDR_PATHWAY	26	-1.57	0.168
GO_SCAFFOLD_PROTEIN_BINDING	58	1.64	0.26		WONG_ENDMETRIUM_CANCER_DN	72	-1.57	0.168
GO_PURINERGIC_NUCLEOTIDE_RECEPTOR_SIGNALING_PATHWAY	29	1.63	0.263		PUIFFE_INVASION_INHIBITED_BY_ASCITES_DN	133	-1.57	0.168
GO_CYCLIC_NUCLEOTIDE_METABOLIC_PROCESS	38	1.63	0.267		HERNANDEZ_MITOTIC_ARREST_BY_DOCETAXEL_1_UP	26	-1.57	0.169
GO_LOCOMOTORY_BEHAVIOR	194	1.63	0.265		SCHLINGEMANN_SKIN_CARCINOGENESIS_TPA_DN	25	-1.57	0.169
GO_POTASSIUM_CHANNEL_REGULATOR_ACTIVITY	50	1.63	0.264		REACTOME_CONSTITUTIVE_SIGNALING_BY_AKT1_E17K_IN_CANCER	26	-1.57	0.171
GO_NEGATIVE_REGULATION_OF_ORGANIC_ACID_TRANSPORT	21	1.63	0.268		JEPSEN_SMRT_TARGETS	33	-1.57	0.171
GO_CAMP_METABOLIC_PROCESS	22	1.63	0.268		WP_MAPK_PATHWAY_IN_CONGENITAL_THYROID_CANCER	15	-1.57	0.173
GO_NUCLEAR_HETEROCHROMATIN	28	1.63	0.266		AMIT_EGF_RESPONSE_120_HELA	61	-1.56	0.175
GO_RELAXATION_OF_CARDIAC_MUSCLE	15	1.62	0.269		MIKKELSEN_NPC_LCP_WITH_H3K4ME3	52	-1.56	0.176
GO_COPII_COATED_VESICLE_CARGO_LOADING	15	1.62	0.27		TSAI_RESPONSE_TO_IONIZING_RADIATION	142	-1.56	0.176
GO_POTASSIUM_ION_TRANSPORT	224	1.62	0.268		REACTOME_BBSOME_MEDIATED_CARGO_TARGETING_TO_CILIUM	23	-1.56	0.179
GO_STEROID_BINDING	97	1.62	0.267		BRIDEAU_IMPRINTED_GENES	58	-1.56	0.181
GO_CATION_CHANNEL_ACTIVITY	300	1.62	0.265		GAJATE_RESPONSE_TO_TRABECTEDIN_UP	57	-1.56	0.182
GO_SODIUM_ION_EXPORT_ACROSS_PLASMA_MEMBRANE	15	1.62	0.267		KASLER_HDAC7_TARGETS_2_DN	30	-1.56	0.182
HP_BRITTLE_HAIR	40	1.62	0.267		ST_DIFFERENTIATION_PATHWAY_IN_PC12_CELLS	45	-1.56	0.182
GO_EXTRACELLULAR_VESICLE_BIOGENESIS	21	1.62	0.268		WP_BDNFTRKB_SIGNALING	33	-1.56	0.183
GO_NODE_OF_RANVIER	15	1.62	0.266		KRIEG_HYPOXIA_VIA_KDM3A	47	-1.56	0.182
GO_CYTOSKELETAL_ANCHOR_ACTIVITY	22	1.62	0.264		WP_ESTROGEN_SIGNALING_PATHWAY	23	-1.56	0.182
HP_EPILEPTIC_ENCEPHALOPATHY	93	1.62	0.263		REACTOME_RNA_POLYMERASE_III_TRANSCRIPTION	41	-1.56	0.182
GO_REGULATION_OF_CIRCADIAN_SLEEP_WAKE_CYCLE	22	1.61	0.261		WENG_POR_TARGETS_GLOBAL_DN	22	-1.55	0.182
GO_CATECHOLAMINE_SECRETION	55	1.61	0.263		HAHTOLA_SEZARY_SYNDROM_DN	35	-1.55	0.183
GO_REGULATION_OF_SYNAPTIC_TRANSMISSION_GABAERGIC	35	1.61	0.262		REACTOME_TOLL_LIKE_RECEPTOR_TLR1_TLR2_CASCADE	93	-1.55	0.183
GO_CALCIUM_ACTIVATED_CATION_CHANNEL_ACTIVITY	24	1.61	0.261		NOJIMA_SFRP2_TARGETS_UP	27	-1.55	0.184
GO_MONOVALENT_INORGANIC_CATION_TRANSMEMBRANE_TRANSPORTER_ACTIVITY	343	1.61	0.259		KOKKINAKIS_METHIONINE_DEPRIVATION_96HR_UP	110	-1.55	0.186
GO_RENAL_SODIUM_EXCRETION	23	1.61	0.26		REACTOME_REGULATION_OF_TP53_ACTIVITY_THROUGH_METHYLATION	17	-1.55	0.185
GO_MONOAMINE_TRANSPORT	81	1.61	0.263		REACTOME_TRANSCRIPTIONAL_REGULATION_BY_THE_AP_2_TFAP2_FAMILY_OF_TRANSCRIPTION_FACTORS	35	-1.55	0.186
GO_RENAL_WATER_HOMEOSTASIS	32	1.6	0.271		QI_HYPOXIA	130	-1.55	0.188
GO_TRANSPORT_VESICLE_MEMBRANE	183	1.6	0.27		BROWNE_HCMV_INFECTION_14HR_UP	134	-1.55	0.187
HP_PORENCEPHALIC_CYST	25	1.6	0.271		PACHER_TARGETS_OF_IGF1_AND_IGF2_UP	35	-1.55	0.187
GO_REGULATION_OF_EXOSOMAL_SECRETION	15	1.6	0.271		REACTOME_INCRETIN_SYNTHESIS_SECRETION_AND_INACTIVATION	23	-1.55	0.188
GO_SODIUM_ION_HOMEOSTASIS	48	1.6	0.269		FORTSCHEGGER_PHF8_TARGETS_UP	238	-1.55	0.189
GO_POSITIVE_REGULATION_OF_INSULIN_SECRETION_INVOLVED_IN_CELLULAR_RESPONSE_TO_GLUCOSE_STIMULUS	31	1.6	0.271		PID_CIRCADIAN_PATHWAY	15	-1.54	0.192
GO_STARTLE_RESPONSE	27	1.6	0.271		LENAOUR_DENDRITIC_CELL_MATURATION_UP	103	-1.54	0.195
GO_RECYCLING_ENDOSOME	167	1.59	0.274		FISCHER_G1_S_CELL_CYCLE	175	-1.54	0.194
GO_PASSIVE_TRANSMEMBRANE_TRANSPORTER_ACTIVITY	428	1.59	0.275		PID_MYC_REPRESS_PATHWAY	60	-1.54	0.194
HP_LIPOMA	20	1.59	0.274		AZARE_NEOPLASTIC_TRANSFORMATION_BY_STAT3_UP	111	-1.54	0.194
GO_KINESIN_COMPLEX	48	1.59	0.274		REACTOME_ABORTIVE_ELONGATION_OF_HIV_1_TRANSCRIPT_IN_THE_ABSENCE_OF_TAT	23	-1.54	0.194
GO_AXON_CYTOPLASM	57	1.59	0.272		FONTAINE_PAPILLARY_THYROID_CARCINOMA_UP	65	-1.54	0.194
GO_OXIDOREDUCTASE_ACTIVITY_ACTING_ON_PEROXIDE_AS_ACCEPTOR	46	1.59	0.271		KANG_CISPLATIN_RESISTANCE_UP	17	-1.54	0.194
GO_GLUTAMATE_RECEPTOR_ACTIVITY	27	1.59	0.271		MCLACHLAN_DENTAL_CARIES_UP	198	-1.54	0.195
GO_NEGATIVE_REGULATION_OF_MICROTUBULE_POLYMERIZATION_OR_DEPOLYMERIZATION	36	1.59	0.27		KEGG_BIOSYNTHESIS_OF_UNSATURATED_FATTY_ACIDS	21	-1.54	0.196
GO_REGULATION_OF_AMINO_ACID_TRANSPORT	35	1.59	0.27		REACTOME_HSF1_ACTIVATION	29	-1.54	0.198
GO_DISTAL_AXON	295	1.59	0.268		MEISSNER_BRAIN_ICP_WITH_H3K4ME3	28	-1.54	0.198
GO_RETROGRADE_AXONAL_TRANSPORT	20	1.59	0.268		KIM_WT1_TARGETS_8HR_UP	157	-1.53	0.201
GO_MAP_KINASE_ACTIVITY	19	1.59	0.267		HAN_SATB1_TARGETS_UP	379	-1.53	0.2
GO_CEREBELLAR_PURKINJE_CELL_LAYER_DEVELOPMENT	25	1.59	0.266		WP_PRION_DISEASE_PATHWAY	32	-1.53	0.202
GO_MEMBRANE_DEPOLARIZATION_DURING_ACTION_POTENTIAL	36	1.58	0.266		REACTOME_TOLL_LIKE_RECEPTOR_9_TLR9_CASCADE	93	-1.53	0.202
GO_CELL_COMMUNICATION_BY_ELECTRICAL_COUPLING	31	1.58	0.266		MURATA_VIRULENCE_OF_H_PILORI	18	-1.53	0.202
HP_ATYPICAL_ABSENCE_SEIZURE	18	1.58	0.265		REACTOME_MEIOTIC_SYNAPSIS	33	-1.53	0.201
HP_RETICULOCYTOSIS	35	1.58	0.264		WP_CILIOPATHIES	172	-1.53	0.201
HP_SPINAL_CORD_COMPRESSION	20	1.58	0.264		GENTILE_UV_RESPONSE_CLUSTER_D5	34	-1.53	0.202
GO_INTRINSIC_COMPONENT_OF_SYNAPTIC_MEMBRANE	161	1.58	0.264		WP_BLADDER_CANCER	38	-1.53	0.202
GO_CATION_TRANSPORTING_ATPASE_COMPLEX	18	1.58	0.263		TSENG_IRS1_TARGETS_UP	103	-1.53	0.202
HP_PERIPHERAL_PULMONARY_ARTERY_STENOSIS	21	1.58	0.262		MARTORIATI_MDM4_TARGETS_NEUROEPITHELIUM_UP	165	-1.53	0.204
GO_LIGAND_GATED_CALCIUM_CHANNEL_ACTIVITY	26	1.57	0.274		REACTOME_NRIF_SIGNALS_CELL_DEATH_FROM_THE_NUCLEUS	16	-1.53	0.204
GO_REGULATION_OF_EXCRETION	24	1.57	0.28		BIOCARTA_ARF_PATHWAY	17	-1.53	0.205
GO_ATPASE_ACTIVITY_COUPLED_TO_TRANSMEMBRANE_MOVEMENT_OF_IONS_ROTATIONAL_MECHANISM	18	1.57	0.279		SHAFFER_IRF4_MULTIPLE_MYELOMA_PROGRAM	35	-1.52	0.207
GO_REGULATION_OF_PROTEIN_KINASE_A_SIGNALING	24	1.57	0.278		REACTOME_PROCESSING_OF_CAPPED_INTRONLESS_PRE_MRNA	28	-1.52	0.208
HP_SPINAL_DEFORMITIES	18	1.57	0.283		KIM_WT1_TARGETS_DN	435	-1.52	0.209
GO_POSTSYNAPTIC_MEMBRANE	267	1.56	0.288		KOBAYASHI_RESPONSE_TO_ROMIDEPSIN	17	-1.52	0.209
HP_TELECANTHUS	124	1.56	0.289		BURTON_ADIPOGENESIS_9	79	-1.52	0.208
GO_ER_TO_GOLGI_TRANSPORT_VESICLE_MEMBRANE	43	1.56	0.294		REACTOME_UNFOLDED_PROTEIN_RESPONSE_UPR_	86	-1.52	0.208
GO_I_KAPPAB_PHOSPHORYLATION	19	1.56	0.297		LE_SKI_TARGETS_UP	16	-1.52	0.208
GO_ION_CHANNEL_REGULATOR_ACTIVITY	109	1.55	0.299		PID_TCR_CALCIUM_PATHWAY	28	-1.52	0.207
GO_SPHINGOLIPID_BINDING	22	1.55	0.299		RIZ_ERYTHROID_DIFFERENTIATION_12HR	36	-1.52	0.208
GO_CYCLIC_NUCLEOTIDE_PHOSPHODIESTERASE_ACTIVITY	25	1.55	0.301		SANSOM_WNT_PATHWAY_REQUIRE_MYC	62	-1.52	0.207
HP_HAMARTOMATOUS_POLYPOSIS	17	1.55	0.307		WP_HOSTPATHOGEN_INTERACTION_OF_HUMAN_CORONA_VIRUSES_MAPK_SIGNALING	35	-1.52	0.207
GO_NEGATIVE_REGULATION_OF_CARDIOCYTE_DIFFERENTIATION	21	1.55	0.306		DAIRKEE_CANCER_PRONE_RESPONSE_BPA	50	-1.52	0.207
GO_POSTSYNAPTIC_NEUROTRANSMITTER_RECEPTOR_ACTIVITY	64	1.55	0.305		KEGG_BLADDER_CANCER	39	-1.52	0.207
GO_INTRINSIC_COMPONENT_OF_POSTSYNAPTIC_MEMBRANE	119	1.55	0.306		DACOSTA_ERCC3_ALLELE_XPCS_VS_TTD_UP	27	-1.52	0.207
GO_APICAL_DENDRITE	18	1.54	0.307		HELLER_SILENCED_BY_METHYLATION_UP	232	-1.52	0.207
GO_POSITIVE_REGULATION_OF_MONOOXYGENASE_ACTIVITY	30	1.54	0.308		WP_NANOMATERIAL_INDUCED_APOPTOSIS	20	-1.52	0.207
HP_LARGE_EARLOBE	19	1.54	0.309		WHITFIELD_CELL_CYCLE_G1_S	116	-1.52	0.208
GO_TRANS_GOLGI_NETWORK_TRANSPORT_VESICLE	29	1.54	0.308		DAUER_STAT3_TARGETS_UP	44	-1.52	0.209
GO_CATION_CHLORIDE_SYMPORTER_ACTIVITY	16	1.54	0.32		REACTOME_INTERLEUKIN_17_SIGNALING	71	-1.52	0.209
GO_NEGATIVE_REGULATION_OF_OXIDOREDUCTASE_ACTIVITY	27	1.53	0.321		GARGALOVIC_RESPONSE_TO_OXIDIZED_PHOSPHOLIPIDS_BLUE_DN	60	-1.51	0.212
HP_STATUS_EPILEPTICUS	111	1.53	0.32		MODY_HIPPOCAMPUS_NEONATAL	30	-1.51	0.211
GO_ATPASE_DEPENDENT_TRANSMEMBRANE_TRANSPORT_COMPLEX	24	1.53	0.321		WP_APOPTOSIS_MODULATION_AND_SIGNALING	83	-1.51	0.212
GO_MIDDLE_EAR_MORPHOGENESIS	20	1.53	0.32		MALONEY_RESPONSE_TO_17AAG_UP	36	-1.51	0.215
GO_REGULATION_OF_MICROTUBULE_BASED_MOVEMENT	44	1.53	0.323		WP_PYRIMIDINE_METABOLISM	80	-1.51	0.214
GO_GOLGI_VESICLE_BUDDING	80	1.53	0.325		GENTILE_UV_RESPONSE_CLUSTER_D2	37	-1.51	0.214
GO_ORGANIC_CATION_TRANSPORT	47	1.53	0.328		REACTOME_ESTROGEN_DEPENDENT_NUCLEAR_EVENTS_DOWNSTREAM_OF_ESR_MEMBRANE_SIGNALING	24	-1.51	0.213
GO_POSITIVE_REGULATION_OF_AMYLOID_BETA_FORMATION	19	1.52	0.328		WP_EXTRACELLULAR_VESICLES_IN_THE_CROSSTALK_OF_CARDIAC_CELLS	19	-1.51	0.215
GO_POSITIVE_REGULATION_OF_STEROID_METABOLIC_PROCESS	29	1.52	0.33		SMITH_TERT_TARGETS_UP	137	-1.51	0.215
GO_INTERLEUKIN_13_PRODUCTION	17	1.52	0.331		BROWNE_HCMV_INFECTION_6HR_DN	151	-1.51	0.216
GO_NEGATIVE_REGULATION_OF_ADENYLATE_CYCLASE_ACTIVITY	19	1.52	0.338		DELPUECH_FOXO3_TARGETS_DN	34	-1.51	0.219
GO_REGULATION_OF_CATECHOLAMINE_METABOLIC_PROCESS	18	1.52	0.339		ZHU_CMV_ALL_UP	96	-1.51	0.218
GO_NEURON_PROJECTION_TERMINUS	141	1.52	0.338		DAZARD_UV_RESPONSE_CLUSTER_G24	17	-1.51	0.218
HP_OPEN_MOUTH	90	1.52	0.338		WIEDERSCHAIN_TARGETS_OF_BMI1_AND_PCGF2	52	-1.5	0.221
GO_MOTOR_ACTIVITY	123	1.51	0.337		GARGALOVIC_RESPONSE_TO_OXIDIZED_PHOSPHOLIPIDS_BLUE_UP	122	-1.5	0.22
GO_MEMBRANE_DEPOLARIZATION_DURING_CARDIAC_MUSCLE_CELL_ACTION_POTENTIAL	22	1.51	0.337		TCGA_GLIOBLASTOMA_COPY_NUMBER_DN	26	-1.5	0.222
GO_ATP_DEPENDENT_MICROTUBULE_MOTOR_ACTIVITY	31	1.51	0.336		KYNG_ENVIRONMENTAL_STRESS_RESPONSE_NOT_BY_GAMMA_IN_WS	28	-1.5	0.222
GO_REGULATION_OF_CARDIAC_MUSCLE_CONTRACTION_BY_CALCIUM_ION_SIGNALING	23	1.51	0.335		FRASOR_RESPONSE_TO_ESTRADIOL_UP	34	-1.5	0.222
GO_KINESIN_BINDING	41	1.51	0.336		REACTOME_MEIOSIS	57	-1.5	0.222
GO_OLIGODENDROCYTE_DEVELOPMENT	45	1.51	0.343		NIKOLSKY_BREAST_CANCER_7Q21_Q22_AMPLICON	62	-1.5	0.225
GO_WIDE_PORE_CHANNEL_ACTIVITY	28	1.51	0.345		LEE_NEURAL_CREST_STEM_CELL_DN	110	-1.5	0.225
GO_COPII_COATED_VESICLE_BUDDING	72	1.51	0.344		HUMMERICH_SKIN_CANCER_PROGRESSION_UP	79	-1.5	0.224
HP_TRIGONOCEPHALY	32	1.51	0.346		REACTOME_SIGNALING_BY_FGFR2_IIIA_TM	19	-1.5	0.225
HP_DYSCALCULIA	18	1.5	0.352		SIMBULAN_UV_RESPONSE_NORMAL_DN	33	-1.5	0.227
HP_DISTAL_ARTHROGRYPOSIS	15	1.5	0.352		WP_STRUCTURAL_PATHWAY_OF_INTERLEUKIN_1_IL1	49	-1.5	0.231
GO_ANION_CATION_SYMPORTER_ACTIVITY	21	1.5	0.353		MIR924	47	-1.9	0.177
HP_ABNORMAL_RETICULOCYTE_MORPHOLOGY	52	1.5	0.352		MIR4507	34	-1.83	0.247
GO_CYCLIC_NUCLEOTIDE_MEDIATED_SIGNALING	210	1.5	0.351		MIR4771	46	-1.8	0.255
GO_VESICLE_BUDDING_FROM_MEMBRANE	104	1.5	0.35		MIR3940_5P	33	-1.79	0.207
GO_ADRENERGIC_RECEPTOR_SIGNALING_PATHWAY	27	1.5	0.349		CREBP1_Q2	244	-1.78	0.213
GO_SEMI_LUNAR_VALVE_DEVELOPMENT	37	1.5	0.348		ATF_01	251	-1.75	0.26
GO_METAL_ION_TRANSMEMBRANE_TRANSPORTER_ACTIVITY	416	1.5	0.352		MIR4536_3P	19	-1.74	0.238
KRAS.AMP.LUNG_UP.V1_DN	114	1.76	0.02		MIR4433A_5P	42	-1.69	0.423
GSE46606_IRF4_KO_VS_WT_UNSTIM_BCELL_UP	189	1.6	0.149		MIR4484	28	-1.68	0.413
MANNO_MIDBRAIN_NEUROTYPES_HSERT	410	1.63	0.456		MIR6839_5P	91	-1.68	0.379
MANNO_MIDBRAIN_NEUROTYPES_HOMTN	356	1.62	0.247		CCAWWNAAGG_SRF_Q4	80	-1.68	0.347
MANNO_MIDBRAIN_NEUROTYPES_HNBML5	414	1.61	0.181		CREB_Q2	254	-1.67	0.337
MANNO_MIDBRAIN_NEUROTYPES_HNBML1	295	1.58	0.158		MIR101_5P	40	-1.65	0.394
ZHONG_PFC_C4_PTGDS_POS_OPC	133	1.56	0.159		CREB_Q4	255	-1.65	0.382
FAN_EMBRYONIC_CTX_BIG_GROUPS_CAJAL_RETZIUS	447	1.51	0.196		E4F1_Q6	273	-1.64	0.399
DURANTE_ADULT_OLFACTORY_NEUROEPITHELIUM_OLFACTORY_ENSHEATHING_GLIA	105	1.5	0.186		ATGCAGT_MIR217	106	-1.64	0.378
LEIN_OLIGODENDROCYTE_MARKERS	74	2.22	0.003		SRF_01	48	-1.63	0.392
LEE_TARGETS_OF_PTCH1_AND_SUFU_DN	81	2.08	0.008		PAX3_B	86	-1.63	0.384
MIKKELSEN_MCV6_HCP_WITH_H3K27ME3	418	1.89	0.044		ACACTAC_MIR1423P	128	-1.61	0.416
WELCH_GATA1_TARGETS	23	1.84	0.057		MIR5694	49	-1.61	0.423
WANG_CLASSIC_ADIPOGENIC_TARGETS_OF_PPARG	26	1.81	0.061		MIR6748_5P	61	-1.6	0.422
JOHANSSON_GLIOMAGENESIS_BY_PDGFB_DN	20	1.64	0.215		CREB_Q4_01	202	-1.6	0.427
PLASARI_TGFB1_SIGNALING_VIA_NFIC_1HR_UP	28	1.64	0.19		MIR378J	70	-1.6	0.418
GSE46606_IRF4_KO_VS_WT_UNSTIM_BCELL_UP	189	1.6	0.229		ZNF581_TARGET_GENES	268	-1.59	0.409
FUKUSHIMA_TNFSF11_TARGETS	16	1.59	0.222		MIR6779_3P	65	-1.58	0.447
MIKKELSEN_NPC_HCP_WITH_H3K27ME3	336	1.58	0.209		SRF_C	204	-1.58	0.44
MEISSNER_NPC_HCP_WITH_H3K4ME2_AND_H3K27ME3	340	1.57	0.208		MIR6757_5P	52	-1.56	0.531
YAO_TEMPORAL_RESPONSE_TO_PROGESTERONE_CLUSTER_0	69	1.56	0.198		ATF_B	179	-1.56	0.54
JIANG_AGING_HYPOTHALAMUS_DN	33	1.56	0.188		ACTWSNACTNY_UNKNOWN	97	-1.55	0.529
GREENBAUM_E2A_TARGETS_DN	17	1.56	0.18		MIR4535	28	-1.55	0.519
MCCLUNG_DELTA_FOSB_TARGETS_8WK	45	1.56	0.169		PSMB5_TARGET_GENES	205	-1.54	0.556
LEIN_NEURON_MARKERS	63	1.55	0.173		MCRS1_TARGET_GENES	30	-1.54	0.544
PIONTEK_PKD1_TARGETS_DN	15	1.52	0.206		MIR330_5P	173	-1.54	0.531
LI_ADIPOGENESIS_BY_ACTIVATED_PPARG	17	1.51	0.211		MIR6861_3P	46	-1.54	0.523
					SRF_Q4	214	-1.54	0.512
					CGTSACG_PAX3_B	141	-1.54	0.501
					ACAWNRNSRCGG_UNKNOWN	61	-1.54	0.496
					MIR4796_3P	232	-1.53	0.506
					MIR219A_2_3P	61	-1.53	0.499
					MIR3912_5P	78	-1.53	0.515
					MIR548Q	36	-1.52	0.522
					MIR3943	39	-1.52	0.531
					MIR6759_5P	55	-1.51	0.563
					SRF_Q6	233	-1.51	0.553
					YYCATTCAWW_UNKNOWN	182	-1.51	0.543
					TTGGGAG_MIR150	89	-1.5	0.556
					MIR219B_3P	51	-1.5	0.545
					TGACGTCA_ATF3_Q6	215	-1.5	0.556
					ATF4_Q2	241	-1.5	0.553
					TGCACGA_MIR517A_MIR517C	18	-1.5	0.549
					GNF2_RPA1	26	-1.97	0.04
					MODULE_573	24	-1.82	0.159
					MODULE_57	55	-1.74	0.306
					MODULE_1	339	-1.72	0.292
					GNF2_HAT1	49	-1.71	0.265
					GCM_SUFU	69	-1.68	0.291
					MODULE_252	225	-1.67	0.282
					MODULE_388	17	-1.67	0.252
					GCM_FANCL	21	-1.67	0.229
					MODULE_183	63	-1.65	0.241
					GNF2_KPNB1	69	-1.64	0.246
					GNF2_BNIP2	33	-1.64	0.238
					GNF2_G22P1	29	-1.62	0.253
					MORF_PTPN11	97	-1.62	0.237
					GNF2_SMC1L1	25	-1.62	0.224
					MODULE_177	92	-1.62	0.218
					MODULE_124	92	-1.61	0.225
					MODULE_98	368	-1.6	0.233
					MODULE_433	56	-1.58	0.254
					GNF2_APEX1	83	-1.58	0.242
					MODULE_332	41	-1.58	0.248
					MODULE_123	223	-1.57	0.242
					MODULE_198	288	-1.56	0.256
					GCM_CBFB	67	-1.55	0.273
					GNF2_CASP4	21	-1.55	0.276
					MODULE_525	59	-1.54	0.269
					CAR_MYST2	22	-1.54	0.277
					MODULE_318	26	-1.53	0.274
					MODULE_97	93	-1.52	0.292
					GNF2_VAV1	29	-1.52	0.294
					GCM_MYST2	161	-1.5	0.324
					MODULE_229	28	-1.5	0.334
					MODULE_182	94	-1.5	0.325
					MORF_SMC1L1	59	-1.5	0.319
					GO_POSITIVE_REGULATION_OF_GRANULOCYTE_CHEMOTAXIS	25	-1.99	0.356
					HP_GROWTH_HORMONE_EXCESS	18	-1.98	0.194
					GO_POSITIVE_REGULATION_OF_NEUTROPHIL_MIGRATION	26	-1.97	0.179
					GO_POSITIVE_REGULATION_OF_LYMPHOCYTE_CHEMOTAXIS	18	-1.95	0.167
					GO_REGULATION_OF_MRNA_PROCESSING	139	-1.93	0.184
					GO_GLUCOCORTICOID_RECEPTOR_BINDING	15	-1.93	0.16
					GO_CELL_PROLIFERATION_INVOLVED_IN_KIDNEY_DEVELOPMENT	20	-1.92	0.153
					HP_GANGRENE	43	-1.9	0.179
					GO_POSITIVE_REGULATION_OF_FAT_CELL_DIFFERENTIATION	68	-1.9	0.167
					GO_EOSINOPHIL_CHEMOTAXIS	16	-1.9	0.16
					GO_REGULATION_OF_MYOTUBE_DIFFERENTIATION	51	-1.89	0.15
					HP_CHRONIC_INFECTION	21	-1.87	0.191
					GO_HISTONE_DEACETYLATION	72	-1.87	0.178
					GO_U1_SNRNP	17	-1.86	0.197
					GO_REGULATION_OF_NEUTROPHIL_CHEMOTAXIS	29	-1.85	0.208
					GO_SNRNA_METABOLIC_PROCESS	31	-1.84	0.227
					GO_U2_TYPE_CATALYTIC_STEP_2_SPLICEOSOME	30	-1.83	0.243
					GO_U12_TYPE_SPLICEOSOMAL_COMPLEX	27	-1.83	0.235
					GO_REGULATION_OF_MRNA_SPLICING_VIA_SPLICEOSOME	102	-1.82	0.242
					GO_PSEUDOPODIUM_ORGANIZATION	15	-1.82	0.232
					GO_POSITIVE_REGULATION_OF_SMOOTH_MUSCLE_CELL_MIGRATION	37	-1.82	0.223
					HP_ADDICTIVE_BEHAVIOR	20	-1.81	0.223
					GO_RESPONSE_TO_MINERALOCORTICOID	29	-1.81	0.229
					GO_RNA_POLYMERASE_II_ACTIVATING_TRANSCRIPTION_FACTOR_BINDING	44	-1.81	0.223
					GO_MRNA_SPLICE_SITE_SELECTION	31	-1.81	0.215
					GO_LINOLEIC_ACID_METABOLIC_PROCESS	16	-1.81	0.208
					GO_NEGATIVE_REGULATION_OF_MUSCLE_CELL_APOPTOTIC_PROCESS	35	-1.81	0.206
					GO_REGULATION_OF_NEUTROPHIL_MIGRATION	36	-1.8	0.208
					GO_RNA_SPLICING_VIA_TRANSESTERIFICATION_REACTIONS	326	-1.8	0.203
					GO_RNA_POLYMERASE_ACTIVITY	38	-1.8	0.203
					GO_MATURATION_OF_SSU_RRNA	48	-1.79	0.205
					GO_PROTEIN_REFOLDING	21	-1.79	0.209
					GO_REGULATION_OF_LYMPHOCYTE_CHEMOTAXIS	23	-1.79	0.204
					GO_IRON_SULFUR_CLUSTER_ASSEMBLY	19	-1.79	0.202
					GO_POSITIVE_REGULATION_OF_RNA_SPLICING	34	-1.79	0.198
					HP_INCREASED_CONNECTIVE_TISSUE	25	-1.79	0.196
					GO_MRNA_PROCESSING	466	-1.78	0.196
					GO_ENDONUCLEASE_COMPLEX	34	-1.78	0.204
					GO_SMALL_SUBUNIT_PROCESSOME	34	-1.78	0.201
					GO_POSITIVE_REGULATION_OF_BROWN_FAT_CELL_DIFFERENTIATION	17	-1.77	0.202
					GO_MUSCLE_CELL_APOPTOTIC_PROCESS	67	-1.77	0.199
					GO_PARASYMPATHETIC_NERVOUS_SYSTEM_DEVELOPMENT	19	-1.77	0.198
					GO_NEGATIVE_REGULATION_OF_STRIATED_MUSCLE_CELL_APOPTOTIC_PROCESS	24	-1.77	0.202
					GO_SPLICEOSOMAL_COMPLEX_ASSEMBLY	55	-1.76	0.226
					GO_REGULATION_OF_BROWN_FAT_CELL_DIFFERENTIATION	24	-1.76	0.222
					GO_RESPONSE_TO_GAMMA_RADIATION	53	-1.76	0.219
					GO_RNA_SPLICING	410	-1.76	0.218
					GO_METHYLTRANSFERASE_COMPLEX	97	-1.75	0.216
					GO_RESPONSE_TO_PROSTAGLANDIN	30	-1.75	0.224
					HP_APLASIA_HYPOPLASIA_OF_THE_PHALANGES_OF_THE_TOES	32	-1.74	0.233
					GO_TRANSCRIPTION_COREPRESSOR_ACTIVITY	177	-1.74	0.236
					GO_SOMATIC_STEM_CELL_POPULATION_MAINTENANCE	74	-1.74	0.238
					HP_GLOSSOPTOSIS	24	-1.74	0.237
					GO_INACTIVATION_OF_MAPK_ACTIVITY	26	-1.74	0.234
					GO_CORE_PROMOTER_SEQUENCE_SPECIFIC_DNA_BINDING	42	-1.74	0.232
					HP_ABNORMAL_EPIGLOTTIS_MORPHOLOGY	15	-1.73	0.239
					GO_REGULATION_OF_RNA_SPLICING	141	-1.73	0.244
					GO_REGULATION_OF_GRANULOCYTE_CHEMOTAXIS	46	-1.73	0.243
					GO_ANATOMICAL_STRUCTURE_ARRANGEMENT	17	-1.73	0.239
					GO_TYPE_B_PANCREATIC_CELL_PROLIFERATION	19	-1.72	0.243
					GO_RESPONSE_TO_CORTICOSTERONE	18	-1.72	0.25
					GO_MACROMOLECULE_DEACYLATION	104	-1.71	0.267
					GO_ALTERNATIVE_MRNA_SPLICING_VIA_SPLICEOSOME	81	-1.71	0.267
					GO_POSITIVE_REGULATION_OF_LEUKOCYTE_APOPTOTIC_PROCESS	25	-1.71	0.266
					GO_STRIATED_MUSCLE_CELL_APOPTOTIC_PROCESS	39	-1.71	0.276
					GO_RNA_POLYMERASE_II_CORE_PROMOTER_SEQUENCE_SPECIFIC_DNA_BINDING	20	-1.7	0.276
					GO_U2_SNRNP	18	-1.7	0.273
					GO_SNRNA_BINDING	43	-1.7	0.279
					HP_SPINAL_RIGIDITY	53	-1.7	0.275
					GO_RRNA_METABOLIC_PROCESS	213	-1.7	0.277
					GO_FAT_CELL_DIFFERENTIATION	221	-1.7	0.283
					GO_LIPOXYGENASE_PATHWAY	16	-1.69	0.283
					GO_DEACETYLASE_ACTIVITY	40	-1.69	0.29
					HP_IRREGULAR_MENSTRUATION	22	-1.69	0.289
					GO_EOSINOPHIL_MIGRATION	20	-1.69	0.288
					GO_POSITIVE_REGULATION_OF_MULTICELLULAR_ORGANISM_GROWTH	32	-1.69	0.291
					GO_NEGATIVE_REGULATION_OF_ERK1_AND_ERK2_CASCADE	68	-1.68	0.292
					GO_NCRNA_PROCESSING	346	-1.68	0.289
					GO_R_SMAD_BINDING	23	-1.68	0.292
					GO_PRESPLICEOSOME	15	-1.68	0.29
					HP_ABNORMAL_GROWTH_HORMONE_LEVEL	100	-1.68	0.288
					GO_RESPONSE_TO_PROSTAGLANDIN_E	24	-1.68	0.29
					HP_LARGE_HANDS	31	-1.67	0.304
					GO_PERK_MEDIATED_UNFOLDED_PROTEIN_RESPONSE	20	-1.67	0.301
					HP_SLENDER_BUILD	29	-1.67	0.3
					GO_POSITIVE_REGULATION_OF_MRNA_PROCESSING	30	-1.67	0.298
					GO_POSITIVE_REGULATION_OF_MRNA_METABOLIC_PROCESS	78	-1.67	0.295
					HP_FATIGABLE_WEAKNESS_OF_SKELETAL_MUSCLES	34	-1.67	0.3
					GO_REGULATION_OF_DNA_DAMAGE_RESPONSE_SIGNAL_TRANSDUCTION_BY_P53_CLASS_MEDIATOR	30	-1.67	0.297
					GO_RNA_3_END_PROCESSING	131	-1.67	0.3
					GO_RIBONUCLEOPROTEIN_COMPLEX_BIOGENESIS	404	-1.67	0.3
					GO_REGULATION_OF_ANTIGEN_PROCESSING_AND_PRESENTATION	18	-1.67	0.298
					GO_NEGATIVE_REGULATION_OF_FIBROBLAST_PROLIFERATION	29	-1.67	0.295
					HP_DEHYDRATION	68	-1.66	0.294
					GO_REGULATION_OF_FAT_CELL_DIFFERENTIATION	130	-1.66	0.294
					GO_PROTEIN_IMPORT_INTO_MITOCHONDRIAL_MATRIX	17	-1.66	0.292
					GO_CHEMOKINE_ACTIVITY	29	-1.66	0.297
					GO_GLYCOPROTEIN_CATABOLIC_PROCESS	22	-1.66	0.297
					GO_RNA_POLYMERASE_III_COMPLEX	18	-1.66	0.297
					GO_ENDORIBONUCLEASE_COMPLEX	29	-1.66	0.297
					GO_METHYLATED_HISTONE_BINDING	60	-1.66	0.297
					GO_REGULATION_OF_ERYTHROCYTE_DIFFERENTIATION	46	-1.65	0.315
					GO_TRNA_METABOLIC_PROCESS	151	-1.65	0.316
					HP_INSULIN_RESISTANCE	68	-1.65	0.315
					GO_SPLICEOSOMAL_COMPLEX	175	-1.65	0.314
					GO_SKELETAL_MUSCLE_CELL_DIFFERENTIATION	67	-1.65	0.313
					GO_NEGATIVE_REGULATION_OF_VASCULAR_ASSOCIATED_SMOOTH_MUSCLE_CELL_PROLIFERATION	18	-1.65	0.313
					HP_ABNORMAL_CIRCULATING_PURINE_CONCENTRATION	37	-1.65	0.311
					GO_MRNA_3_END_PROCESSING	94	-1.64	0.313
					HP_NEOPLASM_OF_THE_SKELETAL_SYSTEM	67	-1.64	0.311
					GO_HISTONE_METHYLTRANSFERASE_ACTIVITY_H3_K4_SPECIFIC	16	-1.64	0.312
					GO_MEDIATOR_COMPLEX	39	-1.64	0.313
					GO_FIBROBLAST_PROLIFERATION	82	-1.64	0.311
					GO_NUCLEAR_OUTER_MEMBRANE	26	-1.64	0.311
					HP_ABNORMALITY_OF_THE_5TH_TOE	71	-1.64	0.317
					HP_FACIAL_CLEFT	15	-1.64	0.319
					GO_HISTONE_H4_ACETYLATION	67	-1.63	0.327
					GO_ANIMAL_ORGAN_REGENERATION	72	-1.63	0.325
					GO_POSITIVE_REGULATION_OF_GLYCOPROTEIN_METABOLIC_PROCESS	23	-1.63	0.324
					GO_POSITIVE_REGULATION_OF_GLYCOPROTEIN_BIOSYNTHETIC_PROCESS	21	-1.63	0.324
					HP_URETERAL_DUPLICATION	34	-1.63	0.326
					GO_MITOCHONDRIAL_GENOME_MAINTENANCE	22	-1.63	0.328
					GO_REGULATION_OF_TRANSLATIONAL_ELONGATION	16	-1.63	0.326
					GO_NCRNA_METABOLIC_PROCESS	417	-1.63	0.328
					HP_LACK_OF_SKIN_ELASTICITY	40	-1.63	0.328
					HP_METRORRHAGIA	17	-1.62	0.333
					GO_NEGATIVE_REGULATION_OF_MYELOID_CELL_DIFFERENTIATION	74	-1.62	0.331
					GO_ACTIVATING_TRANSCRIPTION_FACTOR_BINDING	74	-1.62	0.329
					HP_ABNORMAL_PLACENTA_MORPHOLOGY	19	-1.62	0.327
					GO_REGULATION_OF_PROGRAMMED_NECROTIC_CELL_DEATH	18	-1.62	0.327
					GO_HISTONE_H3_DEACETYLATION	20	-1.62	0.325
					GO_H4_HISTONE_ACETYLTRANSFERASE_COMPLEX	43	-1.62	0.324
					GO_RESPONSE_TO_X_RAY	31	-1.62	0.329
					GO_HISTONE_METHYLTRANSFERASE_COMPLEX	73	-1.62	0.331
					GO_MLL1_2_COMPLEX	28	-1.62	0.33
					GO_GLOMERULAR_MESANGIUM_DEVELOPMENT	15	-1.62	0.331
					GO_RNA_5_END_PROCESSING	22	-1.61	0.333
					GO_RESPONSE_TO_IMMOBILIZATION_STRESS	25	-1.61	0.335
					GO_REGULATION_OF_PROTEIN_DEACETYLATION	42	-1.61	0.338
					GO_T_CELL_CHEMOTAXIS	23	-1.61	0.345
					GO_REGULATION_OF_LEUKOCYTE_ADHESION_TO_VASCULAR_ENDOTHELIAL_CELL	26	-1.61	0.346
					GO_HISTONE_DEACETYLASE_COMPLEX	73	-1.61	0.349
					GO_SNRNA_TRANSCRIPTION	71	-1.61	0.347
					GO_POSITIVE_REGULATION_OF_MRNA_SPLICING_VIA_SPLICEOSOME	20	-1.6	0.349
					GO_SNRNA_PROCESSING	21	-1.6	0.347
					HP_OLIGOMENORRHEA	27	-1.6	0.349
					GO_RIBONUCLEOPROTEIN_COMPLEX_BINDING	125	-1.6	0.35
					GO_MONOCYTE_CHEMOTAXIS	49	-1.6	0.348
					GO_TRANSCRIPTION_REGULATOR_COMPLEX	393	-1.6	0.349
					GO_HOMEOSTASIS_OF_NUMBER_OF_CELLS_WITHIN_A_TISSUE	29	-1.6	0.348
					GO_REGULATION_OF_VASCULAR_ASSOCIATED_SMOOTH_MUSCLE_CELL_PROLIFERATION	51	-1.6	0.348
					HP_COLPOCEPHALY	16	-1.6	0.349
					GO_POSITIVE_REGULATION_OF_CELL_ADHESION_MEDIATED_BY_INTEGRIN	21	-1.6	0.349
					GO_POSITIVE_REGULATION_OF_OSTEOCLAST_DIFFERENTIATION	27	-1.6	0.348
					GO_DENDRITIC_CELL_CHEMOTAXIS	24	-1.6	0.348
					GO_DNA_DEMETHYLATION	20	-1.6	0.348
					GO_MRNA_CLEAVAGE	21	-1.6	0.347
					GO_REGULATION_OF_T_CELL_MIGRATION	38	-1.6	0.346
					GO_MYELOID_CELL_HOMEOSTASIS	144	-1.59	0.347
					HP_POSTNATAL_GROWTH_RETARDATION	153	-1.59	0.345
					HP_ABNORMAL_VAGINA_MORPHOLOGY	88	-1.59	0.347
					HP_ABNORMAL_INSULIN_LEVEL	133	-1.59	0.348
					GO_NEGATIVE_REGULATION_OF_PEPTIDE_HORMONE_SECRETION	39	-1.59	0.35
					GO_POSITIVE_REGULATION_OF_VASCULAR_ASSOCIATED_SMOOTH_MUSCLE_CELL_PROLIFERATION	34	-1.59	0.349
					GO_REGULATION_OF_HISTONE_DEACETYLATION	27	-1.59	0.349
					HP_OCCIPITAL_ENCEPHALOCELE	29	-1.59	0.35
					GO_MEMBRANE_PROTEIN_INTRACELLULAR_DOMAIN_PROTEOLYSIS	17	-1.59	0.352
					GO_ENDOTHELIAL_CELL_CHEMOTAXIS	27	-1.59	0.352
					GO_MITOCHONDRIAL_DEPOLARIZATION	21	-1.59	0.353
					GO_REGULATION_OF_APPETITE	22	-1.59	0.353
					GO_HISTONE_H2A_ACETYLATION	16	-1.58	0.352
					HP_RETINAL_DYSPLASIA	21	-1.58	0.356
					HP_ABNORMALITY_OF_THE_ACHILLES_TENDON	31	-1.58	0.365
					GO_TRANSFERASE_COMPLEX_TRANSFERRING_PHOSPHORUS_CONTAINING_GROUPS	233	-1.58	0.364
					HP_PREAURICULAR_SKIN_TAG	52	-1.58	0.368
					GO_METANEPHRIC_MESENCHYME_DEVELOPMENT	15	-1.58	0.366
					GO_HISTONE_ACETYLTRANSFERASE_BINDING	28	-1.58	0.369
					HP_SCLEROCORNEA	38	-1.58	0.367
					GO_PROTEIN_DEACETYLASE_ACTIVITY	26	-1.58	0.366
					GO_U2_TYPE_SPLICEOSOMAL_COMPLEX	89	-1.58	0.365
					GO_ENDODERM_DEVELOPMENT	77	-1.57	0.365
					GO_NUCLEAR_EXPORT	190	-1.57	0.363
					HP_APLASIA_HYPOPLASIA_OF_THE_STERNUM	15	-1.57	0.366
					GO_TRANSCRIPTION_COREGULATOR_ACTIVITY	460	-1.57	0.369
					GO_NCRNA_TRANSCRIPTION	100	-1.57	0.368
					GO_POSITIVE_REGULATION_OF_PROTEIN_DEACETYLATION	20	-1.57	0.369
					GO_POSITIVE_REGULATION_OF_PRI_MIRNA_TRANSCRIPTION_BY_RNA_POLYMERASE_II	40	-1.57	0.37
					HP_ANENCEPHALY	53	-1.57	0.37
					GO_HMG_BOX_DOMAIN_BINDING	16	-1.57	0.379
					GO_PEPTIDYL_THREONINE_DEPHOSPHORYLATION	22	-1.57	0.378
					GO_REGULATION_OF_CHROMATIN_ASSEMBLY_OR_DISASSEMBLY	22	-1.57	0.377
					HP_LOSS_OF_CONSCIOUSNESS	16	-1.56	0.376
					GO_PRERIBOSOME	72	-1.56	0.378
					GO_MITOCHONDRIAL_TRANSMEMBRANE_TRANSPORT	76	-1.56	0.38
					GO_POSITIVE_REGULATION_OF_PEPTIDYL_THREONINE_PHOSPHORYLATION	28	-1.56	0.382
					GO_PROTEIN_ACETYLTRANSFERASE_COMPLEX	87	-1.56	0.38
					GO_DIOXYGENASE_ACTIVITY	85	-1.56	0.384
					GO_POSITIVE_REGULATION_OF_DNA_TEMPLATED_TRANSCRIPTION_ELONGATION	26	-1.56	0.384
					GO_REGULATION_OF_PROTEIN_EXPORT_FROM_NUCLEUS	40	-1.56	0.383
					GO_RESPONSE_TO_MANGANESE_ION	19	-1.56	0.382
					GO_RESPONSE_TO_IONIZING_RADIATION	134	-1.56	0.381
					GO_INTRINSIC_APOPTOTIC_SIGNALING_PATHWAY_IN_RESPONSE_TO_ENDOPLASMIC_RETICULUM_STRESS	58	-1.56	0.382
					HP_PETERS_ANOMALY	15	-1.56	0.382
					GO_CATALYTIC_ACTIVITY_ACTING_ON_A_TRNA	93	-1.56	0.38
					GO_PROTEIN_FOLDING_CHAPERONE	25	-1.56	0.382
					GO_CYCLIN_DEPENDENT_PROTEIN_KINASE_HOLOENZYME_COMPLEX	41	-1.56	0.382
					HP_SKIN_TAGS	66	-1.55	0.384
					GO_HYDROLASE_ACTIVITY_ACTING_ON_CARBON_NITROGEN_BUT_NOT_PEPTIDE_BONDS_IN_LINEAR_AMIDES	62	-1.55	0.383
					GO_ESTABLISHMENT_OF_RNA_LOCALIZATION	183	-1.55	0.382
					GO_DNA_METHYLATION_OR_DEMETHYLATION	82	-1.55	0.386
					GO_CELL_ADHESION_MEDIATED_BY_INTEGRIN	67	-1.55	0.385
					GO_RRNA_CATABOLIC_PROCESS	16	-1.55	0.384
					GO_REGULATION_OF_RESPONSE_TO_DNA_DAMAGE_STIMULUS	204	-1.55	0.383
					GO_DENDRITIC_CELL_MIGRATION	29	-1.55	0.384
					GO_DNA_TEMPLATED_TRANSCRIPTION_TERMINATION	70	-1.55	0.384
					HP_SHORT_TIBIA	19	-1.55	0.383
					HP_ABNORMAL_ALDOLASE_LEVEL	15	-1.55	0.382
					GO_SMOOTH_MUSCLE_CELL_MIGRATION	66	-1.55	0.385
					GO_REGULATION_OF_CELL_ADHESION_MEDIATED_BY_INTEGRIN	47	-1.55	0.39
					GO_OXIDOREDUCTASE_ACTIVITY_ACTING_ON_SINGLE_DONORS_WITH_INCORPORATION_OF_MOLECULAR_OXYGEN	25	-1.54	0.39
					HP_PANCREATIC_FIBROSIS	20	-1.54	0.389
					GO_SUMO_TRANSFERASE_ACTIVITY	16	-1.54	0.39
					GO_NEGATIVE_REGULATION_OF_NUCLEOTIDE_METABOLIC_PROCESS	22	-1.54	0.389
					GO_MRNA_TRANSPORT	136	-1.54	0.388
					GO_MITOTIC_SPINDLE_POLE	28	-1.54	0.388
					GO_RELEASE_OF_CYTOCHROME_C_FROM_MITOCHONDRIA	57	-1.54	0.387
					GO_POSITIVE_REGULATION_OF_SIGNAL_TRANSDUCTION_BY_P53_CLASS_MEDIATOR	21	-1.54	0.387
					GO_RNA_LOCALIZATION	215	-1.54	0.387
					HP_PROMINENT_SUPRAORBITAL_RIDGES	36	-1.54	0.386
					GO_PRI_MIRNA_TRANSCRIPTION_BY_RNA_POLYMERASE_II	52	-1.54	0.385
					GO_ENDODERM_FORMATION	54	-1.54	0.384
					HP_NEOPLASM_OF_THE_ADRENAL_CORTEX	21	-1.54	0.386
					GO_REGULATION_OF_LEUKOCYTE_APOPTOTIC_PROCESS	77	-1.54	0.389
					GO_CATALYTIC_STEP_2_SPLICEOSOME	81	-1.54	0.389
					GO_CELLULAR_RESPONSE_TO_LEPTIN_STIMULUS	19	-1.54	0.388
					GO_CRANIAL_NERVE_MORPHOGENESIS	27	-1.54	0.389
					GO_CELLULAR_RESPONSE_TO_GAMMA_RADIATION	27	-1.54	0.388
					HP_ABSENT_THUMB	24	-1.54	0.387
					GO_REGULATION_OF_VIRAL_TRANSCRIPTION	65	-1.54	0.386
					GO_90S_PRERIBOSOME	26	-1.53	0.394
					GO_LEUKOCYTE_ADHESION_TO_VASCULAR_ENDOTHELIAL_CELL	42	-1.53	0.394
					HP_PROGRESSIVE_PROXIMAL_MUSCLE_WEAKNESS	21	-1.53	0.396
					GO_INTRINSIC_COMPONENT_OF_GOLGI_MEMBRANE	60	-1.53	0.394
					GO_SIGNALING_ADAPTOR_ACTIVITY	63	-1.53	0.395
					GO_POSITIVE_REGULATION_OF_T_CELL_MIGRATION	27	-1.53	0.395
					GO_NEGATIVE_REGULATION_OF_PROTEIN_MATURATION	24	-1.53	0.396
					GO_NEGATIVE_REGULATION_OF_MAP_KINASE_ACTIVITY	69	-1.53	0.397
					GO_CATALYTIC_ACTIVITY_ACTING_ON_RNA	325	-1.53	0.396
					HP_INCREASED_PURINE_LEVEL	29	-1.53	0.396
					GO_POSITIVE_REGULATION_OF_LYMPHOCYTE_APOPTOTIC_PROCESS	15	-1.53	0.396
					GO_NEGATIVE_REGULATION_OF_KIDNEY_DEVELOPMENT	16	-1.53	0.399
					HP_APLASIA_HYPOPLASIA_OF_THE_TIBIA	23	-1.53	0.398
					GO_BONE_MINERALIZATION	110	-1.52	0.408
					GO_REGULATION_OF_CYTOPLASMIC_TRANSLATION	26	-1.52	0.409
					HP_INSULIN_RESISTANT_DIABETES_MELLITUS	35	-1.52	0.414
					GO_TRANSCRIPTION_REPRESSOR_COMPLEX	72	-1.52	0.413
					GO_TRNA_5_END_PROCESSING	15	-1.52	0.421
					HP_ABNORMALITY_OF_THE_DIAPHRAGM	93	-1.52	0.42
					HP_BREECH_PRESENTATION	20	-1.52	0.419
					GO_MONONUCLEAR_CELL_MIGRATION	76	-1.52	0.419
					GO_POSITIVE_REGULATION_OF_FILOPODIUM_ASSEMBLY	28	-1.52	0.418
					GO_RNA_POLYMERASE_COMPLEX	97	-1.52	0.417
					HP_ATLANTOAXIAL_ABNORMALITY	15	-1.52	0.417
					GO_HISTONE_H3_K4_METHYLATION	50	-1.52	0.418
					GO_CYCLIN_DEPENDENT_PROTEIN_SERINE_THREONINE_KINASE_REGULATOR_ACTIVITY	45	-1.51	0.418
					GO_REGULATION_OF_HEPATOCYTE_PROLIFERATION	15	-1.51	0.416
					GO_REGULATION_OF_CHROMATIN_ASSEMBLY	17	-1.51	0.415
					GO_DNA_DEALKYLATION	26	-1.51	0.414
					GO_MRNA_BINDING	278	-1.51	0.414
					GO_MEMBRANE_PROTEIN_PROTEOLYSIS	59	-1.51	0.414
					HP_PROGRESSIVE_MUSCLE_WEAKNESS	55	-1.51	0.415
					GO_POSITIVE_REGULATION_OF_LYMPHOCYTE_MIGRATION	34	-1.51	0.414
					GO_MRNA_CIS_SPLICING_VIA_SPLICEOSOME	29	-1.51	0.415
					GO_EXORIBONUCLEASE_COMPLEX	24	-1.51	0.415
					GO_TERMINATION_OF_RNA_POLYMERASE_II_TRANSCRIPTION	35	-1.51	0.417
					HP_MALE_REPRODUCTIVE_SYSTEM_NEOPLASM	54	-1.51	0.416
					HP_PROSTATE_NEOPLASM	27	-1.51	0.416
					GO_POSITIVE_REGULATION_OF_MAST_CELL_ACTIVATION	20	-1.51	0.417
					GO_REGULATION_OF_POSTSYNAPTIC_NEUROTRANSMITTER_RECEPTOR_ACTIVITY	16	-1.51	0.416
					GO_NUCLEAR_TRANSPORT	327	-1.51	0.415
					HP_ABNORMAL_UTERUS_MORPHOLOGY	118	-1.51	0.414
					GO_POSITIVE_REGULATION_OF_BIOMINERALIZATION	46	-1.51	0.414
					HP_EPENDYMOMA	15	-1.51	0.417
					GO_POSITIVE_REGULATION_OF_MITOCHONDRIAL_TRANSLATION	16	-1.51	0.416
					GO_NERVE_DEVELOPMENT	76	-1.51	0.415
					HP_SCAPULAR_WINGING	67	-1.51	0.416
					HP_ABNORMALITY_OF_THE_RIBS	240	-1.51	0.415
					GO_DNA_STRAND_ELONGATION	25	-1.51	0.414
					GO_PROTEIN_FOLDING	202	-1.51	0.413
					HP_ARRHINENCEPHALY	25	-1.5	0.413
					GO_ENDONUCLEASE_ACTIVITY	103	-1.5	0.416
					GO_MRNA_CLEAVAGE_FACTOR_COMPLEX	22	-1.5	0.415
					HP_APLASIA_HYPOPLASIA_OF_THE_FIBULA	26	-1.5	0.415
					GO_COVALENT_CHROMATIN_MODIFICATION	440	-1.5	0.414
					GO_TRNA_PROCESSING	114	-1.5	0.413
					GO_POSITIVE_REGULATION_OF_EXTRACELLULAR_MATRIX_ORGANIZATION	19	-1.5	0.415
					GO_CARBOXYLIC_ESTER_HYDROLASE_ACTIVITY	125	-1.5	0.416
					HP_DIFFICULTY_CLIMBING_STAIRS	45	-1.5	0.415
					GO_PROTEIN_KINASE_COMPLEX	96	-1.5	0.417
					HP_DEATH_IN_CHILDHOOD	25	-1.5	0.419
					GO_NEGATIVE_REGULATION_OF_VIRAL_TRANSCRIPTION	27	-1.5	0.423
					HP_LATERAL_CLAVICLE_HOOK	15	-1.5	0.422
					GO_NEGATIVE_REGULATION_OF_INTRINSIC_APOPTOTIC_SIGNALING_PATHWAY	91	-1.5	0.421
					GO_ERYTHROCYTE_HOMEOSTASIS	120	-1.5	0.424
					GO_NUCLEOTIDYLTRANSFERASE_ACTIVITY	107	-1.5	0.426
					ESC_J1_UP_EARLY.V1_DN	160	-1.93	0.004
					PDGF_UP.V1_UP	133	-1.91	0.002
					IL15_UP.V1_UP	165	-1.82	0.004
					CSR_EARLY_UP.V1_UP	143	-1.78	0.006
					IL2_UP.V1_UP	165	-1.7	0.016
					GLI1_UP.V1_UP	22	-1.68	0.016
					LTE2_UP.V1_DN	174	-1.58	0.049
					STK33_UP	247	-1.57	0.056
					CRX_NRL_DN.V1_UP	133	-1.55	0.061
					RB_DN.V1_DN	116	-1.54	0.064
					LEF1_UP.V1_UP	178	-1.51	0.087
					CRX_NRL_DN.V1_DN	116	-1.5	0.083
					GSE14769_UNSTIM_VS_80MIN_LPS_BMDM_DN	189	-2.22	0
					GSE23925_LIGHT_ZONE_VS_NAIVE_BCELL_UP	187	-2.18	0
					GSE36891_UNSTIM_VS_POLYIC_TLR3_STIM_PERITONEAL_MACROPHAGE_UP	136	-2.18	0
					GSE37605_FOXP3_FUSION_GFP_VS_IRES_GFP_TREG_C57BL6_UP	174	-2.17	0
					GSE36891_POLYIC_TLR3_VS_PAM_TLR2_STIM_PERITONEAL_MACROPHAGE_UP	141	-2.16	0
					GSE37605_TREG_VS_TCONV_NOD_FOXP3_FUSION_GFP_UP	131	-2.14	0
					GSE14769_UNSTIM_VS_60MIN_LPS_BMDM_DN	190	-2.13	0
					GSE14769_UNSTIM_VS_40MIN_LPS_BMDM_DN	189	-2.12	0
					GSE20754_WT_VS_TCF1_KO_MEMORY_CD8_TCELL_UP	187	-2.1	0
					GSE23925_DARK_ZONE_VS_NAIVE_BCELL_DN	190	-2.09	0
					GSE37605_C57BL6_VS_NOD_FOXP3_FUSION_GFP_TREG_DN	181	-2.03	0
					GSE45365_NK_CELL_VS_BCELL_UP	183	-1.99	0
					GSE17974_0H_VS_1H_IN_VITRO_ACT_CD4_TCELL_DN	166	-1.99	0
					GSE2770_UNTREATED_VS_IL12_TREATED_ACT_CD4_TCELL_6H_UP	181	-1.96	0
					GSE34392_ST2_KO_VS_WT_DAY8_LCMV_EFFECTOR_CD8_TCELL_DN	183	-1.95	0
					GSE27241_CTRL_VS_DIGOXIN_TREATED_CD4_TCELL_IN_TH17_POLARIZING_CONDITIONS_UP	150	-1.94	0
					GSE16385_ROSIGLITAZONE_IFNG_TNF_VS_IL4_STIM_MACROPHAGE_UP	191	-1.94	0
					GSE26343_UNSTIM_VS_LPS_STIM_NFAT5_KO_MACROPHAGE_UP	185	-1.92	0
					GSE9988_ANTI_TREM1_VS_CTRL_TREATED_MONOCYTES_UP	174	-1.92	0
					GSE19923_WT_VS_HEB_AND_E2A_KO_DP_THYMOCYTE_DN	186	-1.9	0
					GSE17974_0H_VS_0.5H_IN_VITRO_ACT_CD4_TCELL_DN	153	-1.89	0
					GSE45365_NK_CELL_VS_CD11B_DC_DN	189	-1.88	0
					GSE37416_CTRL_VS_24H_F_TULARENSIS_LVS_NEUTROPHIL_DN	188	-1.88	0
					GSE29617_CTRL_VS_TIV_FLU_VACCINE_PBMC_2008_UP	162	-1.86	0
					GSE42021_CD24HI_TREG_VS_CD24HI_TCONV_THYMUS_DN	188	-1.85	0
					GSE46606_UNSTIM_VS_CD40L_IL2_IL5_1DAY_STIMULATED_IRF4HIGH_SORTED_BCELL_DN	192	-1.84	0
					GSE2706_UNSTIM_VS_2H_R848_DC_DN	168	-1.83	0.001
					GSE14769_UNSTIM_VS_120MIN_LPS_BMDM_DN	194	-1.81	0.001
					GSE26343_UNSTIM_VS_LPS_STIM_NFAT5_KO_MACROPHAGE_DN	187	-1.81	0.001
					GSE17974_CTRL_VS_ACT_IL4_AND_ANTI_IL12_1H_CD4_TCELL_DN	161	-1.81	0.001
					GSE43957_UNTREATED_VS_NACL_TREATED_ANTI_CD3_CD28_STIM_CD4_TCELL_DN	193	-1.8	0.001
					GSE17974_CTRL_VS_ACT_IL4_AND_ANTI_IL12_24H_CD4_TCELL_UP	167	-1.8	0.001
					GSE45382_UNTREATED_VS_TGFB_TREATED_MACROPHAGES_DN	172	-1.79	0.001
					GSE32986_UNSTIM_VS_CURDLAN_LOWDOSE_STIM_DC_UP	190	-1.79	0.001
					GSE17974_0H_VS_2H_IN_VITRO_ACT_CD4_TCELL_DN	172	-1.79	0.001
					GSE3920_UNTREATED_VS_IFNG_TREATED_ENDOTHELIAL_CELL_UP	143	-1.79	0.001
					GSE46606_UNSTIM_VS_CD40L_IL2_IL5_1DAY_STIMULATED_IRF4MID_SORTED_BCELL_UP	186	-1.78	0.001
					GSE17974_CTRL_VS_ACT_IL4_AND_ANTI_IL12_12H_CD4_TCELL_UP	158	-1.78	0.001
					GSE9006_TYPE_1_DIABETES_AT_DX_VS_4MONTH_POST_DX_PBMC_UP	184	-1.78	0.001
					GSE3920_IFNA_VS_IFNG_TREATED_ENDOTHELIAL_CELL_UP	157	-1.77	0.002
					GSE6674_CPG_VS_CPG_AND_ANTI_IGM_STIM_BCELL_DN	179	-1.77	0.002
					GSE9988_ANTI_TREM1_VS_VEHICLE_TREATED_MONOCYTES_UP	161	-1.76	0.002
					GSE27434_WT_VS_DNMT1_KO_TREG_DN	189	-1.75	0.003
					GSE2706_UNSTIM_VS_2H_LPS_AND_R848_DC_DN	162	-1.74	0.003
					GSE9988_ANTI_TREM1_AND_LPS_VS_CTRL_TREATED_MONOCYTES_UP	169	-1.73	0.004
					GSE29617_CTRL_VS_DAY7_TIV_FLU_VACCINE_PBMC_2008_UP	169	-1.73	0.004
					GSE16451_IMMATURE_VS_MATURE_NEURON_CELL_LINE_WEST_EQUINE_ENC_VIRUS_DN	188	-1.73	0.004
					GSE2770_IL4_ACT_VS_ACT_CD4_TCELL_2H_DN	182	-1.73	0.004
					GSE43955_TH0_VS_TGFB_IL6_TH17_ACT_CD4_TCELL_20H_UP	186	-1.73	0.004
					GSE14415_NATURAL_TREG_VS_TCONV_UP	147	-1.72	0.004
					GSE36078_UNTREATED_VS_AD5_INF_MOUSE_LUNG_DC_DN	184	-1.72	0.004
					GSE9006_HEALTHY_VS_TYPE_1_DIABETES_PBMC_AT_DX_DN	168	-1.72	0.005
					GSE17974_2.5H_VS_72H_IL4_AND_ANTI_IL12_ACT_CD4_TCELL_UP	183	-1.71	0.006
					GSE32986_CURDLAN_HIGHDOSE_VS_GMCSF_AND_CURDLAN_HIGHDOSE_STIM_DC_DN	187	-1.71	0.006
					GSE15733_BM_VS_SPLEEN_MEMORY_CD4_TCELL_DN	185	-1.71	0.006
					GSE37301_COMMON_LYMPHOID_PROGENITOR_VS_CD4_TCELL_UP	175	-1.71	0.006
					GSE34179_THPOK_KO_VS_WT_VA14I_NKTCELL_DN	186	-1.7	0.006
					GSE40443_INDUCED_VS_TOTAL_TREG_UP	190	-1.7	0.006
					GSE2706_2H_VS_8H_R848_AND_LPS_STIM_DC_DN	166	-1.7	0.006
					GSE4984_UNTREATED_VS_VEHICLE_CTRL_TREATED_DC_DN	160	-1.7	0.006
					GSE44649_NAIVE_VS_ACTIVATED_CD8_TCELL_MIR155_KO_UP	186	-1.69	0.007
					GSE39820_TGFBETA1_VS_TGFBETA3_IN_IL6_TREATED_CD4_TCELL_DN	187	-1.69	0.008
					GSE43863_TFH_VS_LY6C_LOW_CXCR5NEG_EFFECTOR_CD4_TCELL_DN	188	-1.69	0.008
					GSE17974_0H_VS_24H_IN_VITRO_ACT_CD4_TCELL_UP	154	-1.69	0.008
					GSE6674_ANTI_IGM_VS_ANTI_IGM_AND_CPG_STIM_BCELL_DN	182	-1.68	0.008
					GSE21063_CTRL_VS_ANTI_IGM_STIM_BCELL_NFATC1_KO_3H_DN	159	-1.68	0.008
					GSE42724_MEMORY_VS_B1_BCELL_DN	169	-1.68	0.008
					GSE37532_WT_VS_PPARG_KO_LN_TREG_UP	168	-1.68	0.008
					GSE6674_CPG_VS_PL2_3_STIM_BCELL_DN	182	-1.68	0.008
					GSE22886_NEUTROPHIL_VS_MONOCYTE_DN	181	-1.68	0.008
					GSE19198_CTRL_VS_IL21_TREATED_TCELL_24H_UP	181	-1.67	0.009
					GSE17721_POLYIC_VS_GARDIQUIMOD_24H_BMDC_DN	192	-1.67	0.009
					GSE13485_DAY1_VS_DAY21_YF17D_VACCINE_PBMC_DN	165	-1.67	0.009
					GSE31082_DN_VS_CD8_SP_THYMOCYTE_UP	182	-1.67	0.009
					GSE9988_LOW_LPS_VS_CTRL_TREATED_MONOCYTE_UP	168	-1.67	0.009
					GSE43863_DAY6_EFF_VS_DAY150_MEM_TH1_CD4_TCELL_UP	187	-1.67	0.01
					GSE3982_NKCELL_VS_TH2_DN	182	-1.67	0.01
					GSE7348_UNSTIM_VS_LPS_STIM_MACROPHAGE_UP	142	-1.66	0.01
					GSE5589_WT_VS_IL10_KO_LPS_AND_IL10_STIM_MACROPHAGE_45MIN_DN	188	-1.66	0.01
					GSE41867_DAY8_VS_DAY15_LCMV_CLONE13_EFFECTOR_CD8_TCELL_DN	183	-1.66	0.011
					GSE10325_LUPUS_BCELL_VS_LUPUS_MYELOID_UP	165	-1.65	0.012
					GSE43955_TH0_VS_TGFB_IL6_TH17_ACT_CD4_TCELL_52H_UP	190	-1.65	0.012
					GSE26488_WT_VS_VP16_TRANSGENIC_HDAC7_KO_DOUBLE_POSITIVE_THYMOCYTE_UP	190	-1.65	0.012
					GSE29617_CTRL_VS_DAY3_TIV_FLU_VACCINE_PBMC_2008_UP	168	-1.65	0.013
					GSE36392_TYPE_2_MYELOID_VS_EOSINOPHIL_IL25_TREATED_LUNG_UP	183	-1.65	0.013
					GSE41867_LCMV_ARMSTRONG_VS_CLONE13_DAY6_EFFECTOR_CD8_TCELL_DN	190	-1.65	0.013
					GSE32986_CURDLAN_LOWDOSE_VS_GMCSF_AND_CURDLAN_LOWDOSE_STIM_DC_DN	182	-1.64	0.013
					GSE42021_TCONV_PLN_VS_TREG_PRECURSORS_THYMUS_DN	190	-1.64	0.014
					GSE22601_DOUBLE_NEGATIVE_VS_CD4_SINGLE_POSITIVE_THYMOCYTE_DN	186	-1.64	0.014
					GSE6674_UNSTIM_VS_ANTI_IGM_AND_CPG_STIM_BCELL_DN	180	-1.64	0.014
					GSE6674_ANTI_IGM_VS_PL2_3_STIM_BCELL_DN	185	-1.64	0.015
					GSE46606_UNSTIM_VS_CD40L_IL2_IL5_DAY3_STIMULATED_BCELL_DN	179	-1.63	0.015
					GSE40274_SATB1_VS_FOXP3_AND_SATB1_TRANSDUCED_ACTIVATED_CD4_TCELL_UP	160	-1.63	0.015
					GSE39864_WT_VS_GATA3_KO_TREG_UP	185	-1.63	0.015
					GSE34156_NOD2_LIGAND_VS_TLR1_TLR2_LIGAND_24H_TREATED_MONOCYTE_DN	165	-1.63	0.015
					GSE5679_PPARG_LIGAND_ROSIGLITAZONE_VS_ROSIGLITAZONE_AND_RARA_AGONIST_AM580_TREATED_DC_UP	184	-1.63	0.015
					GSE5463_CTRL_VS_DEXAMETHASONE_TREATED_THYMOCYTE_DN	184	-1.63	0.016
					GSE27786_LIN_NEG_VS_CD4_TCELL_UP	192	-1.63	0.016
					GSE17721_LPS_VS_PAM3CSK4_2H_BMDC_UP	191	-1.63	0.017
					GSE14415_TCONV_VS_FOXP3_KO_INDUCED_TREG_UP	160	-1.62	0.017
					GSE42021_TREG_PLN_VS_CD24HI_TREG_THYMUS_UP	189	-1.62	0.018
					GSE37605_TREG_VS_TCONV_NOD_FOXP3_FUSION_GFP_DN	155	-1.62	0.018
					GSE28726_NAIVE_VS_ACTIVATED_NKTCELL_DN	184	-1.62	0.018
					GSE8515_IL1_VS_IL6_4H_STIM_MAC_UP	181	-1.62	0.018
					GSE24671_CTRL_VS_BAKIMULC_INFECTED_MOUSE_SPLENOCYTES_DN	157	-1.62	0.018
					GSE9988_LPS_VS_VEHICLE_TREATED_MONOCYTE_UP	165	-1.62	0.019
					GSE39820_TGFBETA1_IL6_VS_TGFBETA1_IL6_IL23A_TREATED_CD4_TCELL_DN	187	-1.61	0.019
					GSE25087_FETAL_VS_ADULT_TCONV_UP	173	-1.61	0.02
					GSE46606_UNSTIM_VS_CD40L_IL2_IL5_3DAY_STIMULATED_IRF4MID_SORTED_BCELL_DN	185	-1.61	0.02
					GSE46606_DAY1_VS_DAY3_CD40L_IL2_IL5_STIMULATED_IRF4HIGH_BCELL_DN	184	-1.61	0.021
					GSE21927_SPLEEN_C57BL6_VS_EL4_TUMOR_BALBC_MONOCYTES_DN	191	-1.6	0.023
					GSE37605_C57BL6_VS_NOD_FOXP3_IRES_GFP_TCONV_DN	148	-1.6	0.024
					GSE27786_BCELL_VS_ERYTHROBLAST_UP	186	-1.6	0.024
					GSE10240_IL22_VS_IL17_STIM_PRIMARY_BRONCHIAL_EPITHELIAL_CELLS_UP	179	-1.6	0.024
					GSE43863_LY6C_INT_CXCR5POS_VS_LY6C_LOW_CXCR5NEG_EFFECTOR_CD4_TCELL_DN	188	-1.59	0.027
					GSE37532_TREG_VS_TCONV_CD4_TCELL_FROM_LN_UP	182	-1.59	0.027
					GSE17721_LPS_VS_POLYIC_1H_BMDC_UP	180	-1.59	0.028
					GSE42088_UNINF_VS_LEISHMANIA_INF_DC_2H_DN	182	-1.59	0.029
					GSE18791_CTRL_VS_NEWCASTLE_VIRUS_DC_2H_DN	135	-1.58	0.03
					GSE17974_1.5H_VS_72H_IL4_AND_ANTI_IL12_ACT_CD4_TCELL_UP	178	-1.58	0.03
					GSE17974_CTRL_VS_ACT_IL4_AND_ANTI_IL12_2H_CD4_TCELL_DN	171	-1.58	0.03
					GSE12845_IGD_NEG_BLOOD_VS_NAIVE_TONSIL_BCELL_DN	172	-1.58	0.031
					GSE30971_WBP7_HET_VS_KO_MACROPHAGE_DN	176	-1.58	0.031
					GSE16450_CTRL_VS_IFNA_6H_STIM_MATURE_NEURON_CELL_LINE_DN	184	-1.58	0.031
					GSE360_CTRL_VS_T_GONDII_DC_DN	175	-1.58	0.031
					GSE12003_4D_VS_8D_CULTURE_BM_PROGENITOR_UP	159	-1.58	0.031
					GSE39820_CTRL_VS_TGFBETA1_IL6_IL23A_CD4_TCELL_UP	191	-1.58	0.031
					GSE3982_DC_VS_MAC_LPS_STIM_UP	170	-1.58	0.031
					GSE17974_CTRL_VS_ACT_IL4_AND_ANTI_IL12_0.5H_CD4_TCELL_DN	157	-1.58	0.031
					GSE37416_0H_VS_24H_F_TULARENSIS_LVS_NEUTROPHIL_UP	170	-1.58	0.032
					GSE24634_TREG_VS_TCONV_POST_DAY3_IL4_CONVERSION_UP	180	-1.57	0.032
					GSE17721_POLYIC_VS_GARDIQUIMOD_12H_BMDC_UP	183	-1.57	0.032
					GSE3039_ALPHAALPHA_VS_ALPHABETA_CD8_TCELL_UP	184	-1.57	0.033
					GSE23321_CENTRAL_MEMORY_VS_NAIVE_CD8_TCELL_UP	186	-1.57	0.034
					GSE37532_TREG_VS_TCONV_PPARG_KO_CD4_TCELL_FROM_LN_DN	182	-1.57	0.034
					GSE2770_UNTREATED_VS_IL4_TREATED_ACT_CD4_TCELL_2H_DN	185	-1.57	0.034
					GSE2706_UNSTIM_VS_2H_LPS_DC_DN	167	-1.57	0.034
					GSE43863_TH1_VS_TFH_MEMORY_CD4_TCELL_UP	183	-1.57	0.035
					GSE27786_NKTCELL_VS_ERYTHROBLAST_UP	185	-1.57	0.035
					GSE21670_STAT3_KO_VS_WT_CD4_TCELL_DN	181	-1.57	0.035
					GSE17721_CTRL_VS_POLYIC_8H_BMDC_DN	188	-1.57	0.035
					GSE4748_CTRL_VS_LPS_STIM_DC_3H_UP	187	-1.56	0.035
					GSE17974_CTRL_VS_ACT_IL4_AND_ANTI_IL12_48H_CD4_TCELL_UP	155	-1.56	0.035
					GSE20715_0H_VS_24H_OZONE_LUNG_DN	190	-1.56	0.035
					GSE6674_ANTI_IGM_VS_CPG_STIM_BCELL_DN	181	-1.56	0.035
					GSE13887_HEALTHY_VS_LUPUS_RESTING_CD4_TCELL_DN	116	-1.56	0.035
					GSE37301_PRO_BCELL_VS_GRANULOCYTE_MONOCYTE_PROGENITOR_UP	136	-1.56	0.036
					GSE36009_UNSTIM_VS_LPS_STIM_DC_DN	186	-1.56	0.036
					GSE15624_CTRL_VS_6H_HALOFUGINONE_TREATED_CD4_TCELL_DN	148	-1.56	0.037
					GSE17721_LPS_VS_POLYIC_6H_BMDC_DN	187	-1.56	0.038
					GSE2706_UNSTIM_VS_8H_LPS_AND_R848_DC_DN	172	-1.56	0.038
					GSE13485_CTRL_VS_DAY1_YF17D_VACCINE_PBMC_UP	171	-1.56	0.039
					GSE17721_LPS_VS_CPG_2H_BMDC_UP	188	-1.56	0.039
					GSE29618_PDC_VS_MDC_DAY7_FLU_VACCINE_UP	179	-1.55	0.04
					GSE27241_WT_VS_RORGT_KO_TH17_POLARIZED_CD4_TCELL_TREATED_WITH_DIGOXIN_DN	169	-1.55	0.04
					GSE29164_DAY3_VS_DAY7_UNTREATED_MELANOMA_DN	185	-1.55	0.04
					GSE30971_WBP7_HET_VS_KO_MACROPHAGE_2H_LPS_STIM_DN	182	-1.55	0.04
					GSE15139_GMCSF_TREATED_VS_UNTREATED_NEUTROPHILS_DN	188	-1.55	0.04
					GSE19401_NAIVE_VS_IMMUNIZED_MOUSE_PLN_FOLLICULAR_DC_UP	186	-1.55	0.042
					GSE20715_0H_VS_48H_OZONE_LUNG_DN	187	-1.55	0.042
					GSE18281_CORTICAL_VS_MEDULLARY_THYMOCYTE_UP	173	-1.55	0.042
					GSE29164_CD8_TCELL_VS_CD8_TCELL_AND_IL12_TREATED_MELANOMA_DAY3_DN	194	-1.55	0.042
					GSE37301_LYMPHOID_PRIMED_MPP_VS_GRAN_MONO_PROGENITOR_UP	179	-1.55	0.043
					GSE17721_LPS_VS_PAM3CSK4_24H_BMDC_UP	187	-1.54	0.044
					GSE29949_MICROGLIA_BRAIN_VS_CD8_POS_DC_SPLEEN_UP	183	-1.54	0.044
					GSE9960_HEALTHY_VS_GRAM_NEG_AND_POS_SEPSIS_PBMC_DN	158	-1.54	0.044
					GSE2826_WT_VS_BTK_KO_BCELL_UP	182	-1.54	0.044
					GSE9006_HEALTHY_VS_TYPE_1_DIABETES_PBMC_4MONTH_POST_DX_DN	164	-1.54	0.044
					GSE7219_WT_VS_NIK_NFKB2_KO_DC_UP	175	-1.54	0.044
					GSE17721_0.5H_VS_24H_CPG_BMDC_DN	180	-1.54	0.044
					GSE29618_PDC_VS_MDC_UP	179	-1.54	0.044
					GSE8921_UNSTIM_0H_VS_TLR1_2_STIM_MONOCYTE_12H_UP	190	-1.54	0.045
					GSE17721_0.5H_VS_8H_POLYIC_BMDC_DN	188	-1.54	0.046
					GSE22886_NAIVE_BCELL_VS_BLOOD_PLASMA_CELL_UP	167	-1.54	0.046
					GSE17721_POLYIC_VS_PAM3CSK4_1H_BMDC_UP	188	-1.54	0.046
					GSE36078_WT_VS_IL1R_KO_LUNG_DC_AFTER_AD5_INF_UP	191	-1.54	0.046
					GSE10239_MEMORY_VS_DAY4.5_EFF_CD8_TCELL_DN	188	-1.54	0.047
					GSE46606_DAY1_VS_DAY3_CD40L_IL2_IL5_STIMULATED_BCELL_DN	176	-1.54	0.047
					GSE360_L_DONOVANI_VS_B_MALAYI_HIGH_DOSE_DC_UP	175	-1.53	0.048
					GSE32901_NAIVE_VS_TH1_CD4_TCELL_DN	156	-1.53	0.048
					GSE22886_NAIVE_CD4_TCELL_VS_48H_ACT_TH1_DN	186	-1.53	0.048
					GSE11973_MIR223_KOVS_WT_BONE_MARROW_NEUTROPHIL_DN	168	-1.53	0.048
					GSE9650_NAIVE_VS_MEMORY_CD8_TCELL_DN	187	-1.53	0.048
					GSE43955_TH0_VS_TGFB_IL6_TH17_ACT_CD4_TCELL_20H_DN	190	-1.53	0.05
					GSE17721_CTRL_VS_CPG_1H_BMDC_UP	192	-1.53	0.05
					GSE43863_NAIVE_VS_MEMORY_TFH_CD4_TCELL_D150_LCMV_DN	188	-1.53	0.051
					GSE17974_0H_VS_6H_IN_VITRO_ACT_CD4_TCELL_DN	176	-1.53	0.051
					GSE360_L_MAJOR_VS_B_MALAYI_HIGH_DOSE_DC_UP	182	-1.53	0.053
					GSE23321_EFFECTOR_MEMORY_VS_NAIVE_CD8_TCELL_DN	178	-1.52	0.054
					GSE27786_CD4_TCELL_VS_NEUTROPHIL_UP	178	-1.52	0.054
					GSE5589_IL6_KO_VS_IL10_KO_LPS_STIM_MACROPHAGE_45MIN_DN	188	-1.52	0.054
					GSE35825_UNTREATED_VS_IFNA_STIM_MACROPHAGE_DN	154	-1.52	0.055
					GSE7764_IL15_NK_CELL_24H_VS_SPLENOCYTE_UP	180	-1.52	0.055
					GSE9988_LPS_VS_CTRL_TREATED_MONOCYTE_UP	164	-1.52	0.055
					GSE9006_HEALTHY_VS_TYPE_1_DIABETES_PBMC_4MONTH_POST_DX_UP	188	-1.52	0.056
					GSE1432_1H_VS_24H_IFNG_MICROGLIA_UP	190	-1.52	0.056
					GSE9988_ANTI_TREM1_AND_LPS_VS_VEHICLE_TREATED_MONOCYTES_UP	161	-1.52	0.057
					GSE40274_CTRL_VS_HELIOS_TRANSDUCED_ACTIVATED_CD4_TCELL_DN	162	-1.52	0.058
					GSE22103_UNSTIM_VS_LPS_STIM_NEUTROPHIL_UP	190	-1.52	0.058
					GSE23505_IL6_IL1_VS_IL6_IL1_IL23_TREATED_CD4_TCELL_DN	185	-1.51	0.059
					GSE16697_CD4_TCELL_VS_TFH_CD4_TCELL_DN	188	-1.51	0.059
					GSE17974_0H_VS_48H_IN_VITRO_ACT_CD4_TCELL_UP	161	-1.51	0.06
					GSE21670_UNTREATED_VS_IL6_TREATED_STAT3_KO_CD4_TCELL_DN	185	-1.51	0.061
					GSE15330_HSC_VS_LYMPHOID_PRIMED_MULTIPOTENT_PROGENITOR_IKAROS_KO_UP	176	-1.51	0.061
					GSE16385_ROSIGLITAZONE_IL4_VS_IFNG_TNF_STIM_MACROPHAGE_UP	185	-1.51	0.061
					GSE3039_CD4_TCELL_VS_ALPHABETA_CD8_TCELL_UP	182	-1.51	0.061
					GSE15330_MEGAKARYOCYTE_ERYTHROID_PROGENITOR_VS_PRO_BCELL_DN	179	-1.51	0.062
					GSE41176_WT_VS_TAK1_KO_ANTI_IGM_STIM_BCELL_6H_UP	182	-1.51	0.062
					GSE37532_TREG_VS_TCONV_CD4_TCELL_FROM_VISCERAL_ADIPOSE_TISSUE_DN	157	-1.51	0.063
					GSE9650_EXHAUSTED_VS_MEMORY_CD8_TCELL_DN	189	-1.51	0.063
					GSE17974_2H_VS_72H_UNTREATED_IN_VITRO_CD4_TCELL_UP	162	-1.51	0.063
					GSE2770_UNTREATED_VS_TGFB_AND_IL4_TREATED_ACT_CD4_TCELL_48H_DN	181	-1.51	0.063
					GSE45739_NRAS_KO_VS_WT_UNSTIM_CD4_TCELL_UP	180	-1.51	0.063
					GSE43955_1H_VS_60H_ACT_CD4_TCELL_WITH_TGFB_IL6_DN	182	-1.51	0.063
					GSE17974_CTRL_VS_ACT_IL4_AND_ANTI_IL12_12H_CD4_TCELL_DN	176	-1.51	0.063
					GSE16450_IMMATURE_VS_MATURE_NEURON_CELL_LINE_12H_IFNA_STIM_DN	190	-1.51	0.063
					GSE13173_UNTREATED_VS_IL12_TREATED_ACT_CD8_TCELL_DN	129	-1.51	0.064
					GSE37416_0H_VS_24H_F_TULARENSIS_LVS_NEUTROPHIL_DN	185	-1.5	0.065
					GSE30083_SP1_VS_SP3_THYMOCYTE_UP	184	-1.5	0.065
					GSE17974_CTRL_VS_ACT_IL4_AND_ANTI_IL12_6H_CD4_TCELL_UP	159	-1.5	0.065
					GSE17721_POLYIC_VS_GARDIQUIMOD_0.5H_BMDC_DN	194	-1.5	0.065
					GSE19888_ADENOSINE_A3R_INH_PRETREAT_AND_ACT_BY_A3R_VS_A3R_INH_AND_TCELL_MEMBRANES_ACT_MAST_CELL_DN	188	-1.5	0.065
					GSE360_L_DONOVANI_VS_B_MALAYI_LOW_DOSE_DC_UP	182	-1.5	0.067
					GSE21360_SECONDARY_VS_QUATERNARY_MEMORY_CD8_TCELL_UP	171	-1.5	0.067
					GSE36826_WT_VS_IL1R_KO_SKIN_DN	173	-1.5	0.068
					GSE369_PRE_VS_POST_IL6_INJECTION_SOCS3_KO_LIVER_UP	182	-1.5	0.068
					GSE4748_CTRL_VS_LPS_AND_CYANOBACTERIUM_LPSLIKE_STIM_DC_3H_UP	186	-1.5	0.068
					GSE18791_CTRL_VS_NEWCASTLE_VIRUS_DC_8H_UP	178	-1.5	0.068
					GSE46468_LUNG_INNATE_LYMPHOID_CELL_VS_SPLEEN_CD4_TCELL_DN	182	-1.5	0.069
					GSE17974_CTRL_VS_ACT_IL4_AND_ANTI_IL12_4H_CD4_TCELL_DN	177	-1.5	0.069
					GSE9037_CTRL_VS_LPS_4H_STIM_IRAK4_KO_BMDM_DN	185	-1.5	0.069
					GSE37532_VISCERAL_ADIPOSE_TISSUE_VS_LN_DERIVED_PPARG_KO_TREG_CD4_TCELL_UP	162	-1.5	0.069
					GSE8515_CTRL_VS_IL1_4H_STIM_MAC_DN	171	-1.5	0.069
					CUI_DEVELOPING_HEART_C5_VALVAR_CELL	184	-1.89	0.021
					AIZARANI_LIVER_C21_STELLATE_CELLS_1	184	-1.77	0.046
					CUI_DEVELOPING_HEART_VALVAR_ENDOTHELIAL_CELL	124	-1.77	0.036
					CUI_DEVELOPING_HEART_C3_FIBROBLAST_LIKE_CELL	108	-1.75	0.033
					ZHENG_CORD_BLOOD_C5_SIMILAR_TO_HSC_C6_PUTATIVE_ALTERED_METABOLIC_STATE	51	-1.74	0.03
					ZHENG_CORD_BLOOD_C2_PUTATIVE_BASOPHIL_EOSINOPHIL_MAST_CELL_PROGENITOR	91	-1.71	0.038
					ZHONG_PFC_C4_UNKNOWN_INP	78	-1.64	0.076
					ZHENG_CORD_BLOOD_C6_HSC_MULTIPOTENT_PROGENITOR	78	-1.62	0.079
					DURANTE_ADULT_OLFACTORY_NEUROEPITHELIUM_MAST_CELLS	68	-1.61	0.076
					HU_FETAL_RETINA_FIBROBLAST	356	-1.59	0.093
					AIZARANI_LIVER_C18_NK_NKT_CELLS_5	99	-1.58	0.085
					AIZARANI_LIVER_C12_NK_NKT_CELLS_4	41	-1.58	0.083
					FAN_EMBRYONIC_CTX_ASTROCYTE_1	74	-1.51	0.153
					BURTON_ADIPOGENESIS_PEAK_AT_2HR	42	-2.4	0
					PLASARI_TGFB1_TARGETS_1HR_UP	33	-2.34	0
					GSE14769_UNSTIM_VS_80MIN_LPS_BMDM_DN	189	-2.25	0
					GESERICK_TERT_TARGETS_DN	21	-2.21	0
					GSE36891_POLYIC_TLR3_VS_PAM_TLR2_STIM_PERITONEAL_MACROPHAGE_UP	141	-2.2	0
					GSE36891_UNSTIM_VS_POLYIC_TLR3_STIM_PERITONEAL_MACROPHAGE_UP	136	-2.17	0
					GSE14769_UNSTIM_VS_40MIN_LPS_BMDM_DN	189	-2.14	0
					GSE14769_UNSTIM_VS_60MIN_LPS_BMDM_DN	190	-2.14	0
					BURTON_ADIPOGENESIS_1	29	-2.09	0.001
					LIN_NPAS4_TARGETS_DN	65	-2.07	0.001
					DELACROIX_RAR_TARGETS_UP	45	-2.05	0.001
					GSE45365_NK_CELL_VS_BCELL_UP	183	-2.02	0.002
					JECHLINGER_EPITHELIAL_TO_MESENCHYMAL_TRANSITION_DN	60	-1.97	0.004
					YAO_TEMPORAL_RESPONSE_TO_PROGESTERONE_CLUSTER_1	65	-1.96	0.004
					GAUSSMANN_MLL_AF4_FUSION_TARGETS_C_DN	20	-1.95	0.004
					GSE27241_CTRL_VS_DIGOXIN_TREATED_CD4_TCELL_IN_TH17_POLARIZING_CONDITIONS_UP	150	-1.94	0.004
					GSE34392_ST2_KO_VS_WT_DAY8_LCMV_EFFECTOR_CD8_TCELL_DN	183	-1.94	0.004
					ESC_J1_UP_EARLY.V1_DN	160	-1.91	0.006
					SCHRAETS_MLL_TARGETS_UP	31	-1.89	0.008
					GSE19923_WT_VS_HEB_AND_E2A_KO_DP_THYMOCYTE_DN	186	-1.89	0.008
					KHETCHOUMIAN_TRIM24_TARGETS_UP	46	-1.87	0.01
					BORLAK_LIVER_CANCER_EGF_UP	52	-1.87	0.009
					UEDA_CENTRAL_CLOCK	83	-1.86	0.011
					GSE42021_CD24HI_TREG_VS_CD24HI_TCONV_THYMUS_DN	188	-1.85	0.011
					SARTIPY_BLUNTED_BY_INSULIN_RESISTANCE_UP	15	-1.85	0.011
					GSE45365_NK_CELL_VS_CD11B_DC_DN	189	-1.85	0.011
					BERENJENO_TRANSFORMED_BY_RHOA_REVERSIBLY_DN	26	-1.84	0.012
					BRACHAT_RESPONSE_TO_CAMPTOTHECIN_UP	23	-1.83	0.013
					GROSS_HYPOXIA_VIA_ELK3_DN	142	-1.83	0.012
					GSE46606_UNSTIM_VS_CD40L_IL2_IL5_1DAY_STIMULATED_IRF4HIGH_SORTED_BCELL_DN	192	-1.82	0.013
					HE_PTEN_TARGETS_UP	17	-1.82	0.014
					GSE14769_UNSTIM_VS_120MIN_LPS_BMDM_DN	194	-1.81	0.016
					GSE32986_UNSTIM_VS_CURDLAN_LOWDOSE_STIM_DC_UP	190	-1.8	0.016
					GSE43957_UNTREATED_VS_NACL_TREATED_ANTI_CD3_CD28_STIM_CD4_TCELL_DN	193	-1.8	0.016
					GSE46606_UNSTIM_VS_CD40L_IL2_IL5_1DAY_STIMULATED_IRF4MID_SORTED_BCELL_UP	186	-1.79	0.017
					ONO_AML1_TARGETS_UP	24	-1.76	0.025
					LEE_LIVER_CANCER_MYC_UP	46	-1.75	0.027
					GSE6674_CPG_VS_CPG_AND_ANTI_IGM_STIM_BCELL_DN	179	-1.74	0.028
					MCCLUNG_COCAIN_REWARD_4WK	68	-1.73	0.032
					GSE14415_NATURAL_TREG_VS_TCONV_UP	147	-1.72	0.035
					CHEN_ETV5_TARGETS_TESTIS	23	-1.72	0.036
					GSE43955_TH0_VS_TGFB_IL6_TH17_ACT_CD4_TCELL_20H_UP	186	-1.71	0.036
					BRACHAT_RESPONSE_TO_CISPLATIN	21	-1.7	0.04
					GSE36078_UNTREATED_VS_AD5_INF_MOUSE_LUNG_DC_DN	184	-1.7	0.039
					WENG_POR_TARGETS_LIVER_DN	21	-1.7	0.043
					GSE21063_CTRL_VS_ANTI_IGM_STIM_BCELL_NFATC1_KO_3H_DN	159	-1.69	0.044
					GSE39820_TGFBETA1_VS_TGFBETA3_IN_IL6_TREATED_CD4_TCELL_DN	187	-1.69	0.043
					GSE6674_ANTI_IGM_VS_ANTI_IGM_AND_CPG_STIM_BCELL_DN	182	-1.69	0.043
					GSE15733_BM_VS_SPLEEN_MEMORY_CD4_TCELL_DN	185	-1.69	0.043
					HUNSBERGER_EXERCISE_REGULATED_GENES	31	-1.69	0.042
					MARSHALL_VIRAL_INFECTION_RESPONSE_DN	28	-1.69	0.042
					LIANG_HEMATOPOIESIS_STEM_CELL_NUMBER_LARGE_VS_TINY_DN	36	-1.68	0.043
					MIKKELSEN_MCV6_ICP_WITH_H3K4ME3_AND_H3K27ME3	31	-1.68	0.042
					GSE32986_CURDLAN_HIGHDOSE_VS_GMCSF_AND_CURDLAN_HIGHDOSE_STIM_DC_DN	187	-1.68	0.043
					GSE31082_DN_VS_CD8_SP_THYMOCYTE_UP	182	-1.67	0.045
					CLASPER_LYMPHATIC_VESSELS_DURING_METASTASIS_UP	19	-1.67	0.044
					ONO_FOXP3_TARGETS_UP	23	-1.67	0.045
					GSE5589_WT_VS_IL10_KO_LPS_AND_IL10_STIM_MACROPHAGE_45MIN_DN	188	-1.67	0.044
					GSE37532_WT_VS_PPARG_KO_LN_TREG_UP	168	-1.67	0.044
					CADWELL_ATG16L1_TARGETS_DN	53	-1.67	0.045
					GALINDO_IMMUNE_RESPONSE_TO_ENTEROTOXIN	71	-1.67	0.044
					GUILLAUMOND_KLF10_TARGETS_UP	45	-1.67	0.044
					GSE17721_POLYIC_VS_GARDIQUIMOD_24H_BMDC_DN	192	-1.66	0.045
					GSE6674_UNSTIM_VS_ANTI_IGM_AND_CPG_STIM_BCELL_DN	180	-1.66	0.044
					GSE6674_CPG_VS_PL2_3_STIM_BCELL_DN	182	-1.66	0.044
					GSE19198_CTRL_VS_IL21_TREATED_TCELL_24H_UP	181	-1.66	0.044
					SEKI_INFLAMMATORY_RESPONSE_LPS_UP	69	-1.66	0.045
					GSE41867_LCMV_ARMSTRONG_VS_CLONE13_DAY6_EFFECTOR_CD8_TCELL_DN	190	-1.65	0.045
					BRUNO_HEMATOPOIESIS	59	-1.65	0.046
					WENG_POR_DOSAGE	17	-1.65	0.046
					GSE39864_WT_VS_GATA3_KO_TREG_UP	185	-1.65	0.047
					GSE46606_UNSTIM_VS_CD40L_IL2_IL5_DAY3_STIMULATED_BCELL_DN	179	-1.65	0.048
					GSE6674_ANTI_IGM_VS_PL2_3_STIM_BCELL_DN	185	-1.64	0.049
					GSE43955_TH0_VS_TGFB_IL6_TH17_ACT_CD4_TCELL_52H_UP	190	-1.64	0.049
					HU_GENOTOXIC_DAMAGE_24HR	31	-1.64	0.048
					GSE41867_DAY8_VS_DAY15_LCMV_CLONE13_EFFECTOR_CD8_TCELL_DN	183	-1.64	0.048
					GROSS_HYPOXIA_VIA_ELK3_AND_HIF1A_UP	132	-1.64	0.049
					BURTON_ADIPOGENESIS_2	70	-1.64	0.049
					GSE5463_CTRL_VS_DEXAMETHASONE_TREATED_THYMOCYTE_DN	184	-1.64	0.048
					GSE32986_CURDLAN_LOWDOSE_VS_GMCSF_AND_CURDLAN_LOWDOSE_STIM_DC_DN	182	-1.64	0.048
					GSE42021_TCONV_PLN_VS_TREG_PRECURSORS_THYMUS_DN	190	-1.63	0.05
					GSE26488_WT_VS_VP16_TRANSGENIC_HDAC7_KO_DOUBLE_POSITIVE_THYMOCYTE_UP	190	-1.63	0.05
					GSE14415_TCONV_VS_FOXP3_KO_INDUCED_TREG_UP	160	-1.63	0.05
					BRACHAT_RESPONSE_TO_METHOTREXATE_UP	20	-1.63	0.052
					GSE17721_LPS_VS_PAM3CSK4_2H_BMDC_UP	191	-1.62	0.054
					GSE24671_CTRL_VS_BAKIMULC_INFECTED_MOUSE_SPLENOCYTES_DN	157	-1.62	0.054
					GSE42021_TREG_PLN_VS_CD24HI_TREG_THYMUS_UP	189	-1.62	0.054
					GSE21927_SPLEEN_C57BL6_VS_EL4_TUMOR_BALBC_MONOCYTES_DN	191	-1.62	0.054
					LEE_AGING_CEREBELLUM_UP	73	-1.62	0.053
					GSE46606_UNSTIM_VS_CD40L_IL2_IL5_3DAY_STIMULATED_IRF4MID_SORTED_BCELL_DN	185	-1.62	0.053
					FOSTER_TOLERANT_MACROPHAGE_DN	377	-1.62	0.053
					GSE46606_DAY1_VS_DAY3_CD40L_IL2_IL5_STIMULATED_IRF4HIGH_BCELL_DN	184	-1.62	0.053
					GSE40274_SATB1_VS_FOXP3_AND_SATB1_TRANSDUCED_ACTIVATED_CD4_TCELL_UP	160	-1.62	0.053
					TSENG_ADIPOGENIC_POTENTIAL_UP	27	-1.62	0.053
					PANGAS_TUMOR_SUPPRESSION_BY_SMAD1_AND_SMAD5_DN	133	-1.61	0.053
					MCBRYAN_PUBERTAL_BREAST_5_6WK_UP	114	-1.6	0.06
					DELASERNA_MYOD_TARGETS_UP	84	-1.6	0.06
					GSE30971_WBP7_HET_VS_KO_MACROPHAGE_DN	176	-1.6	0.06
					GSE37532_TREG_VS_TCONV_CD4_TCELL_FROM_LN_UP	182	-1.6	0.063
					GERY_CEBP_TARGETS	115	-1.59	0.067
					NEMETH_INFLAMMATORY_RESPONSE_LPS_UP	77	-1.59	0.067
					VANDESLUIS_COMMD1_TARGETS_GROUP_3_UP	78	-1.59	0.068
					GSE39820_TGFBETA1_IL6_VS_TGFBETA1_IL6_IL23A_TREATED_CD4_TCELL_DN	187	-1.59	0.068
					SANSOM_APC_TARGETS_REQUIRE_MYC	207	-1.58	0.07
					GSE36009_UNSTIM_VS_LPS_STIM_DC_DN	186	-1.58	0.07
					GSE17721_LPS_VS_POLYIC_1H_BMDC_UP	180	-1.58	0.072
					YAO_TEMPORAL_RESPONSE_TO_PROGESTERONE_CLUSTER_2	53	-1.58	0.071
					GSE21670_STAT3_KO_VS_WT_CD4_TCELL_DN	181	-1.58	0.071
					GSE37532_TREG_VS_TCONV_PPARG_KO_CD4_TCELL_FROM_LN_DN	182	-1.58	0.071
					JEPSEN_SMRT_TARGETS	33	-1.58	0.071
					GSE39820_CTRL_VS_TGFBETA1_IL6_IL23A_CD4_TCELL_UP	191	-1.57	0.072
					GSE17721_POLYIC_VS_GARDIQUIMOD_12H_BMDC_UP	183	-1.57	0.073
					HESS_TARGETS_OF_HOXA9_AND_MEIS1_UP	65	-1.57	0.074
					GSE6674_ANTI_IGM_VS_CPG_STIM_BCELL_DN	181	-1.57	0.075
					MIKKELSEN_NPC_LCP_WITH_H3K4ME3	52	-1.57	0.075
					GSE17721_0.5H_VS_24H_CPG_BMDC_DN	180	-1.57	0.075
					GSE17721_CTRL_VS_POLYIC_8H_BMDC_DN	188	-1.56	0.077
					GSE20715_0H_VS_24H_OZONE_LUNG_DN	190	-1.56	0.082
					GSE15624_CTRL_VS_6H_HALOFUGINONE_TREATED_CD4_TCELL_DN	148	-1.56	0.081
					MEISSNER_BRAIN_ICP_WITH_H3K4ME3	28	-1.56	0.082
					SCHLINGEMANN_SKIN_CARCINOGENESIS_TPA_DN	25	-1.55	0.082
					GSE17721_LPS_VS_POLYIC_6H_BMDC_DN	187	-1.55	0.082
					GSE17721_LPS_VS_CPG_2H_BMDC_UP	188	-1.55	0.082
					WENG_POR_TARGETS_GLOBAL_DN	22	-1.55	0.083
					BRIDEAU_IMPRINTED_GENES	58	-1.55	0.083
					GSE29164_DAY3_VS_DAY7_UNTREATED_MELANOMA_DN	185	-1.55	0.083
					GSE36078_WT_VS_IL1R_KO_LUNG_DC_AFTER_AD5_INF_UP	191	-1.55	0.084
					QI_HYPOXIA	130	-1.55	0.085
					GSE23505_IL6_IL1_VS_IL6_IL1_IL23_TREATED_CD4_TCELL_DN	185	-1.55	0.085
					RB_DN.V1_DN	116	-1.54	0.086
					GSE29164_CD8_TCELL_VS_CD8_TCELL_AND_IL12_TREATED_MELANOMA_DAY3_DN	194	-1.54	0.086
					GSE43955_TH0_VS_TGFB_IL6_TH17_ACT_CD4_TCELL_20H_DN	190	-1.54	0.087
					GSE20715_0H_VS_48H_OZONE_LUNG_DN	187	-1.54	0.088
					GSE17721_0.5H_VS_8H_POLYIC_BMDC_DN	188	-1.54	0.087
					GSE30971_WBP7_HET_VS_KO_MACROPHAGE_2H_LPS_STIM_DN	182	-1.54	0.087
					GSE10239_MEMORY_VS_DAY4.5_EFF_CD8_TCELL_DN	188	-1.54	0.088
					GSE17721_LPS_VS_PAM3CSK4_24H_BMDC_UP	187	-1.54	0.09
					CRX_NRL_DN.V1_UP	133	-1.54	0.089
					KASLER_HDAC7_TARGETS_2_DN	30	-1.54	0.089
					MARTORIATI_MDM4_TARGETS_NEUROEPITHELIUM_UP	165	-1.53	0.089
					MODY_HIPPOCAMPUS_NEONATAL	30	-1.53	0.089
					GSE27241_WT_VS_RORGT_KO_TH17_POLARIZED_CD4_TCELL_TREATED_WITH_DIGOXIN_DN	169	-1.53	0.092
					GSE2826_WT_VS_BTK_KO_BCELL_UP	182	-1.53	0.092
					GSE46606_DAY1_VS_DAY3_CD40L_IL2_IL5_STIMULATED_BCELL_DN	176	-1.53	0.092
					BURTON_ADIPOGENESIS_9	79	-1.53	0.091
					SANSOM_WNT_PATHWAY_REQUIRE_MYC	62	-1.53	0.092
					TSENG_IRS1_TARGETS_UP	103	-1.53	0.092
					GSE40274_CTRL_VS_HELIOS_TRANSDUCED_ACTIVATED_CD4_TCELL_DN	162	-1.53	0.092
					GSE17721_POLYIC_VS_PAM3CSK4_1H_BMDC_UP	188	-1.52	0.094
					GSE7219_WT_VS_NIK_NFKB2_KO_DC_UP	175	-1.52	0.094
					GSE15330_MEGAKARYOCYTE_ERYTHROID_PROGENITOR_VS_PRO_BCELL_DN	179	-1.52	0.093
					GROSS_HYPOXIA_VIA_HIF1A_DN	102	-1.52	0.097
					GSE5589_IL6_KO_VS_IL10_KO_LPS_STIM_MACROPHAGE_45MIN_DN	188	-1.52	0.096
					GSE13173_UNTREATED_VS_IL12_TREATED_ACT_CD8_TCELL_DN	129	-1.52	0.097
					GSE17721_CTRL_VS_CPG_1H_BMDC_UP	192	-1.52	0.098
					HUMMERICH_SKIN_CANCER_PROGRESSION_UP	79	-1.52	0.098
					RIZ_ERYTHROID_DIFFERENTIATION_12HR	36	-1.52	0.099
					KAECH_NAIVE_VS_MEMORY_CD8_TCELL_DN	188	-1.52	0.098
					GSE15330_HSC_VS_LYMPHOID_PRIMED_MULTIPOTENT_PROGENITOR_IKAROS_KO_UP	176	-1.51	0.101
					GSE16697_CD4_TCELL_VS_TFH_CD4_TCELL_DN	188	-1.51	0.102
					GSE45739_NRAS_KO_VS_WT_UNSTIM_CD4_TCELL_UP	180	-1.51	0.102
					GSE17721_POLYIC_VS_GARDIQUIMOD_0.5H_BMDC_DN	194	-1.51	0.102
					GSE36826_WT_VS_IL1R_KO_SKIN_DN	173	-1.51	0.103
					GSE43955_1H_VS_60H_ACT_CD4_TCELL_WITH_TGFB_IL6_DN	182	-1.51	0.105
					GSE21670_UNTREATED_VS_IL6_TREATED_STAT3_KO_CD4_TCELL_DN	185	-1.51	0.104
					CHESLER_BRAIN_HIGHEST_GENETIC_VARIANCE	36	-1.51	0.104
					GSE41176_WT_VS_TAK1_KO_ANTI_IGM_STIM_BCELL_6H_UP	182	-1.51	0.104
					CRX_NRL_DN.V1_DN	116	-1.5	0.107
					GSE37532_TREG_VS_TCONV_CD4_TCELL_FROM_VISCERAL_ADIPOSE_TISSUE_DN	157	-1.5	0.106
					HESS_TARGETS_OF_HOXA9_AND_MEIS1_DN	73	-1.5	0.109
					GSE36891_UNSTIM_VS_POLYIC_TLR3_STIM_PERITONEAL_MACROPHAGE_DN	183	-1.5	0.109
					GSE46468_LUNG_INNATE_LYMPHOID_CELL_VS_SPLEEN_CD4_TCELL_DN	182	-1.5	0.111
					GSE13306_RA_VS_UNTREATED_TREG_UP	179	-1.5	0.111
					GSE37532_VISCERAL_ADIPOSE_TISSUE_VS_LN_DERIVED_PPARG_KO_TREG_CD4_TCELL_UP	162	-1.5	0.111
